# Supplementary material for: Six new species of Philiris Röber, 1891 (Lepidoptera, Lycaenidae) from Papua New Guinea
Source: Zookeys. 2014 Apr 1;(395):33–55. doi: 10.3897/zookeys.395.7110 (PMC3978236; doi:10.3897/zookeys.395.7110)
Supplement: XML Treatment for Philiris petriei [file zookeys.395.7110-treatment1.xml]

<!DOCTYPE tp:taxon-treatment
  PUBLIC "-//TaxonX//DTD Taxonomic Treatment Publishing DTD v0 20100105//EN" "tax-treatment-NSO.dtd">
<tp:taxon-treatment xmlns:tp="http://www.plazi.org/taxpub"><tp:treatment-meta><mixed-citation publication-type="journal"><person-group><name><surname>Müller</surname><given-names>Chris J.</given-names></name></person-group><article-title>Six new species of <italic>Philiris</italic> Röber, 1891 (Lepidoptera, Lycaenidae) from Papua New Guinea</article-title><source>Zookeys</source><day>1</day><month>4</month><year>2014</year><volume>2014</volume><issue>395</issue><fpage>33</fpage><lpage>55</lpage><pub-id pub-id-type="doi">10.3897/zookeys.395.7110</pub-id></mixed-citation></tp:treatment-meta><tp:nomenclature><tp:taxon-name>
                        <tp:taxon-name-part taxon-name-part-type="genus">Philiris</tp:taxon-name-part>
                        <tp:taxon-name-part taxon-name-part-type="species">petriei</tp:taxon-name-part>
                        <object-id xmlns:xlink="http://www.w3.org/1999/xlink" content-type="zoobank" xlink:type="simple">http://zoobank.org/76578F35-0BE9-4C66-BEAB-94A69C8E6B72</object-id>
                        <object-id xmlns:xlink="http://www.w3.org/1999/xlink" xlink:type="simple">http://species-id.net/wiki/Philiris_petriei</object-id>
                    </tp:taxon-name><tp:taxon-authority>Müller</tp:taxon-authority><tp:taxon-status xmlns:xlink="http://www.w3.org/1999/xlink" xlink:type="simple">sp. n.</tp:taxon-status><xref ref-type="fig" rid="F1">Figs 1–4</xref><xref ref-type="fig" rid="F5">, 61</xref><xref ref-type="fig" rid="F7">, 88–92</xref><xref ref-type="fig" rid="F7">, 97</xref></tp:nomenclature><tp:treatment-sec sec-type="Type material"><title>Type material.</title><p>Holotype ♂ (<xref ref-type="fig" rid="F1">Figs 1–3</xref>): Papua New Guinea, Whiteman Range, West New Britain Province, 1050 m, Ex-pupa, <named-content xmlns:xlink="http://www.w3.org/1999/xlink" content-type="dwc:verbatimCoordinates" xlink:type="simple">5°59'S, 150°35'E</named-content>, 20 Oct, 2013, Chris J. Müller, genitalia dissected and held in vial pinned to specimen, pupal exuvia pinned to specimen (ANIC), Registration: ANIC Database No. 31-023122. Paratypes (8 ♂♂): 4 ♂♂ labelled Papua New Guinea, Whiteman Range, West New Britain Province, 950 m, <named-content xmlns:xlink="http://www.w3.org/1999/xlink" content-type="dwc:verbatimCoordinates" xlink:type="simple">5°58'S, 150°29'E</named-content>, 10–18 Dec, 2005, Chris J. Müller (2 ♂♂ BMNH; 1 ♂ NARI; 1 ♂ EAPC); 3 ♂♂ labelled Mt. Otto summit, West New Britain Province, 1320 m, <named-content xmlns:xlink="http://www.w3.org/1999/xlink" content-type="dwc:verbatimCoordinates" xlink:type="simple">5°33'S, 150°24'E</named-content>, 19–22 Dec, 2006, Chris J. Müller (2 ♂♂ CJMC; 1 ♂ AM); 1 ♂ labelled Bainings Mts., East New Britain Province, 1000 m, <named-content xmlns:xlink="http://www.w3.org/1999/xlink" content-type="dwc:verbatimCoordinates" xlink:type="simple">4°38'S, 152°02'E</named-content>, xii.2008, L. Wills leg. (UFL).</p><fig id="F1" position="float" orientation="portrait"><label>Figures 1–15.</label><caption><p><italic><tp:taxon-name>Philiris</tp:taxon-name></italic> adults (left side upperside and right side underside, where halved) and label data. <bold>1</bold> <italic><tp:taxon-name>Philiris petriei</tp:taxon-name></italic> holotype ♂ upperside <bold>2</bold> <italic><tp:taxon-name>Philiris petriei</tp:taxon-name></italic> holotype ♂ male underside <bold>3</bold> <italic><tp:taxon-name>Philiris petriei</tp:taxon-name></italic> holotype ♂ label data <bold>4</bold> <italic><tp:taxon-name>Philiris petriei</tp:taxon-name></italic> paratype ♂ (halved) <bold>5</bold> <italic><tp:taxon-name>Philiris harterti harterti</tp:taxon-name></italic> holotype ♂ (halved) <bold>6</bold> <italic><tp:taxon-name>Philiris harterti harterti</tp:taxon-name></italic> holotype ♂ label data <bold>7</bold> <italic><tp:taxon-name>Philiris harterti leucoma</tp:taxon-name></italic> holotype ♂ (halved) <bold>8</bold> <italic><tp:taxon-name>Philiris harterti leucoma</tp:taxon-name></italic> holotype ♂ label data <bold>9</bold> <italic><tp:taxon-name>Philiris albiplaga</tp:taxon-name></italic> neoallotype ♂ (halved) <bold>10</bold> <italic><tp:taxon-name>Philiris albiplaga</tp:taxon-name></italic> neoallotype ♂ label data <bold>11</bold> <italic><tp:taxon-name>Philiris albiplaga</tp:taxon-name></italic> holotype ♀ (halved) <bold>12</bold> <italic><tp:taxon-name>Philiris albiplaga</tp:taxon-name></italic> holotype ♀ label data <bold>13</bold> <italic><tp:taxon-name>Philiris bubalisatina</tp:taxon-name></italic> holotype ♂ upperside <bold>14</bold> <italic><tp:taxon-name>Philiris bubalisatina</tp:taxon-name></italic> holotype ♂ underside <bold>15</bold> <italic><tp:taxon-name>Philiris bubalisatina</tp:taxon-name></italic> holotype ♂ label data. Scale bar = 10 mm.</p></caption><graphic xmlns:xlink="http://www.w3.org/1999/xlink" xlink:href="zookeys-395-033-g001.jpg" position="float" orientation="portrait" xlink:type="simple"/></fig></tp:treatment-sec><tp:treatment-sec sec-type="Diagnosis"><title>Diagnosis.</title><p>Males of <italic><tp:taxon-name>Philiris petriei</tp:taxon-name></italic> sp. n. are readily distinguished from other species in the genus. <italic><tp:taxon-name>Philiris petriei</tp:taxon-name></italic> sp. n. is a large species with a forewing length that surpasses that of its putative congeners, <italic><tp:taxon-name>Philiris harterti</tp:taxon-name></italic> (Grose-Smith, 1894) and <italic><tp:taxon-name>Philiris albiplaga</tp:taxon-name></italic> (Joicey &amp; Talbot, 1916). <italic><tp:taxon-name>Philiris harterti</tp:taxon-name></italic> occurs widely in mainland New Guinea (nominate in northern and western NG mainland; subspecies <italic>leucoma</italic> Tite, 1963 in eastern NG mainland). The holotypes of both taxa are illustrated here-in (see <xref ref-type="fig" rid="F1">Figs 5–8</xref>). <italic><tp:taxon-name>Philiris harterti</tp:taxon-name></italic> also occurs on Yapen Island, where it is known by ssp. <italic>melanoma</italic> Tite, 1963. <italic><tp:taxon-name>Philiris albiplaga</tp:taxon-name></italic> is restricted to the Schouten Islands (Biak and Mefor). Since the holotype is a female specimen (<xref ref-type="fig" rid="F1">Figs 11</xref>, <xref ref-type="fig" rid="F1">12</xref>), <xref ref-type="bibr" rid="B16">Tite (1963)</xref> designated one of two known males of <italic><tp:taxon-name>Philiris albiplaga</tp:taxon-name></italic> as a neallotype (<xref ref-type="fig" rid="F1">Figs 9</xref>, <xref ref-type="fig" rid="F1">10</xref>).</p><p>The shape of the fore wing in <!--PageBreak--><!--PageBreak--><italic><tp:taxon-name>Philiris petriei</tp:taxon-name></italic> is slightly rounded at the apex, whereas it is pointed in the other species, particularly so in <italic><tp:taxon-name>Philiris harterti</tp:taxon-name></italic>. The hind wing termen is weakly serrated near the tornus in <italic><tp:taxon-name>Philiris petriei</tp:taxon-name></italic>, unlike in related species and the cilia on the underside of the hindwing tornal area is continuously black, as in <italic><tp:taxon-name>Philiris albiplaga</tp:taxon-name></italic>, whereas the cilia are mostly white in <italic><tp:taxon-name>Philiris harterti</tp:taxon-name></italic> and black only at the vein terminals. The underside of the forewing in <italic><tp:taxon-name>Philiris petriei</tp:taxon-name></italic> bears a large dark basal patch, not present in either <italic><tp:taxon-name>Philiris harterti</tp:taxon-name></italic> or <italic><tp:taxon-name>Philiris albiplaga</tp:taxon-name></italic>. The frons in <italic><tp:taxon-name>Philiris petriei</tp:taxon-name></italic> are black (<xref ref-type="fig" rid="F7">Fig. 97</xref>), while they are rusty red and brown in <italic><tp:taxon-name>Philiris harterti</tp:taxon-name></italic> (<xref ref-type="fig" rid="F7">Fig. 98</xref>) and <italic><tp:taxon-name>Philiris albiplaga</tp:taxon-name></italic>, respectively. The white area on the forewing above is much more reduced in <italic><tp:taxon-name>Philiris petriei</tp:taxon-name></italic> than in <italic><tp:taxon-name>Philiris harterti</tp:taxon-name></italic> and <italic><tp:taxon-name>Philiris albiplaga</tp:taxon-name></italic>, bearing more resemblance to the pattern in <italic><tp:taxon-name>Philiris bicolor</tp:taxon-name></italic> (Bethune-Baker, 1904), a species with red frons similar to <italic><tp:taxon-name>Philiris harterti</tp:taxon-name></italic>. In <italic><tp:taxon-name>Philiris petriei</tp:taxon-name></italic>, the forewing white patch is restricted to the inner margin and does not extend beyond vein 2, only marginally extending beyond 1b, while in <italic><tp:taxon-name>Philiris harterti</tp:taxon-name></italic> and <italic><tp:taxon-name>Philiris albiplaga</tp:taxon-name></italic> this white area continues beyond vein 2 and reaches, or exceeds, vein 3 and the edge of the cell. No obvious variation has been noted in the type series of <italic><tp:taxon-name>Philiris petriei</tp:taxon-name></italic>, with all specimens similar in size and maculation.</p><p>The male genitalia of <italic><tp:taxon-name>Philiris petriei</tp:taxon-name></italic> (<xref ref-type="fig" rid="F5">Fig. 61</xref>) also show a relationship to both <italic><tp:taxon-name>Philiris harterti</tp:taxon-name></italic> (<xref ref-type="fig" rid="F5">Fig. 62</xref>) and <italic><tp:taxon-name>Philiris albiplaga</tp:taxon-name></italic> (<xref ref-type="fig" rid="F6">Fig. 71</xref>). However, the genitalia of the former species are larger than both <italic><tp:taxon-name>Philiris harterti</tp:taxon-name></italic> and <italic><tp:taxon-name>Philiris albiplaga</tp:taxon-name></italic>, and the sociuncus is narrowly V-shaped dorsally, whereas it is rather rounded in <italic><tp:taxon-name>Philiris harterti</tp:taxon-name></italic> and broadly U-shaped in <italic><tp:taxon-name>Philiris albiplaga</tp:taxon-name></italic>. The valva is triangular-shaped at the base in <italic><tp:taxon-name>Philiris petriei</tp:taxon-name></italic>, whereas it is bulbous in <italic><tp:taxon-name>Philiris harterti</tp:taxon-name></italic> and with conspicuous median lobes in <italic><tp:taxon-name>Philiris albiplaga</tp:taxon-name></italic>. The phallus is long and slender in <italic><tp:taxon-name>Philiris petriei</tp:taxon-name></italic> (<xref ref-type="fig" rid="F5">Fig. 61c</xref>) and the vesica is boat shaped at its apex, whereas the phallus of <italic><tp:taxon-name>Philiris harterti</tp:taxon-name></italic> (<xref ref-type="fig" rid="F5">Fig. 62c</xref>) is comparatively short and squat and the apex of the vesica is bifurcated symmetrically. The phallus of <italic><tp:taxon-name>Philiris albiplaga</tp:taxon-name></italic> is not clearly defined in either slide mounts of the Mefor Island male specimens but appears to be heavily sclerotized and the vesica is tongue-shaped (<xref ref-type="fig" rid="F6">Fig. 71c</xref>).</p></tp:treatment-sec><tp:treatment-sec sec-type="Description"><title>Description.</title><p>♂ (<xref ref-type="fig" rid="F1">Figs 1–3</xref>, <xref ref-type="fig" rid="F7">97</xref>): Forewing length 17.5 mm, antenna 11.5 mm (holotype). Head, palpus, thorax and abdomen black dorsally, white ventrally, frons black with white eye ring; antenna shaft black, ringed weakly with white, apical half of club orange-brown ventrally; legs white with black areas on tibiae.</p><p>Fore wing termen slightly convex but straight between veins 2 and 4, inner margin slightly convex; upperside with ground colour black, a restricted triangular area of white in the median and postmedian area, extending from the inner margin to midway between veins 1b and 2 and from about one-third along the termen to approximately 3 mm from the termen at the tornus, white area suffused with light grey narrowly towards base, cilia black; underside uniformly white, with apical area and termen broadly suffused with brown, a large rhomboid-shaped patch of dark brown scales extending from base to median area, cilia black.</p><p>Hind wing slightly rounded, termen weakly serrated between veins 2 and 4; upperside with ground colour black, apical area broadly white and extending along costa to near base and to the middle of the hind wing, filling distal half of cell and discocellulars, cilia black except in apical area where they are white; underside uniformly white with weak brown suffusion broadly along termen, cilia black and longer in tornal area, white at apex.</p><p>♀: Unknown.</p><p>Male genitalia (<xref ref-type="fig" rid="F5">Fig. 61</xref>): Vinculum and tegumen ring broadly oval, sociuncus broad, socii with lateral margin rounded, socii weakly separated by V-shaped sinus, <!--PageBreak-->saccus tapered posteriorly, brachium tapered dorsally and slightly hooked at apex; valva long, symmetrical, triangular-shaped at base and tapered apically; phallus with prezonal section approximately equal in length to postzonal section, slender, with vesica apically flanged.</p></tp:treatment-sec><tp:treatment-sec sec-type="Etymology"><title>Etymology.</title><p>This species is named in honour of Edward A. Petrie, Sydney, Australia, renowned for his expertise in Australian <tp:taxon-name>Lycaenidae</tp:taxon-name>, in particular their life histories.</p></tp:treatment-sec><tp:treatment-sec sec-type="Distribution"><title>Distribution.</title><p>New Britain Island, Papua New Guinea.</p></tp:treatment-sec><tp:treatment-sec sec-type="Ecology"><title>Ecology.</title><p>When compared with those of the related <italic><tp:taxon-name>Philiris harterti</tp:taxon-name></italic>, the flight behaviour of <italic><tp:taxon-name>Philiris petriei</tp:taxon-name></italic> males differs in that the latter species generally flies on mountain tops (e.g. <xref ref-type="fig" rid="F7">Fig. 84</xref>) from 1100 hrs until just after midday, whereas <italic><tp:taxon-name>Philiris harterti</tp:taxon-name></italic> does not normally appear in its hill top territories until about 1330. Males of <italic><tp:taxon-name>Philiris petriei</tp:taxon-name></italic> fly high, usually above six metres above the ground, whereas those of <italic><tp:taxon-name>Philiris harterti</tp:taxon-name></italic> generally fly much lower, between 1–4 metres above the ground. There appear to be two broods annually for the life cycle of <italic><tp:taxon-name>Philiris petriei</tp:taxon-name></italic>, with adults flying in November and December and again in April and May. Conversely, adults of <italic><tp:taxon-name>Philiris harterti</tp:taxon-name></italic> fly throughout the year in mainland New Guinea.</p><p><xref ref-type="bibr" rid="B11">Parsons (1998)</xref> recorded the life history of <italic><tp:taxon-name>Philiris harterti</tp:taxon-name></italic> on saplings of <italic><tp:taxon-name>Litsea callophyllantha</tp:taxon-name></italic> (<tp:taxon-name>Lauraceae</tp:taxon-name>). A pupal exuvia of a <italic><tp:taxon-name>Philiris</tp:taxon-name></italic>, presumed to be <italic><tp:taxon-name>Philiris petriei</tp:taxon-name></italic>, was located in the Whiteman Range, New Britain, by the author during January 2013 on a small plant of <italic><tp:taxon-name>Litsea</tp:taxon-name></italic> species. Some months later two eggs were located on the same plant and one was sleeved. Both eggs hatched after some days and developed very slowly through the winter months, reaching final instar during August. One of the larva pupated in late September (larval duration 121 days), emerging in early Oct (pupal duration 14 days). Owing to the lack of florescence (flowers and/or fruit), it has not been possible to identify the <italic><tp:taxon-name>Litsea</tp:taxon-name></italic> species on which the new species feeds, although similarly to <italic><tp:taxon-name>Litsea callophyllantha</tp:taxon-name></italic>, it appears to grow very slowly and remain as a sapling for years until an opening in the canopy creates an opportunity for the plant to flourish. The food plant of <italic><tp:taxon-name>Philiris petriei</tp:taxon-name></italic> is very different from the large leaved <italic><tp:taxon-name>Litsea guppyi</tp:taxon-name></italic> (F. Muell) F. Muell. Ex Forman., the food plant of <italic><tp:taxon-name>Philiris siassi</tp:taxon-name></italic> Sands, 1979 (<xref ref-type="bibr" rid="B7">Müller 2002</xref>), which flies in the same habitats as <italic><tp:taxon-name>Philiris petriei</tp:taxon-name></italic>.</p><p>The early stages of both <italic><tp:taxon-name>Philiris harterti</tp:taxon-name></italic> (<xref ref-type="fig" rid="F7">Figs 93–96</xref>) and <italic><tp:taxon-name>Philiris petriei</tp:taxon-name></italic> (<xref ref-type="fig" rid="F7">Figs 88–92</xref>) are exceptionally well camouflaged on their foodplant, with those of <italic><tp:taxon-name>Philiris petriei</tp:taxon-name></italic> even more so than the larvae and pupae of <italic><tp:taxon-name>Philiris harterti</tp:taxon-name></italic>. The early stages are quite distinct between the two taxa, with the pupa of the new species being much less speckled and with more irregular dark patches than in <italic><tp:taxon-name>Philiris harterti</tp:taxon-name></italic>. The anterior of the pupa of <italic><tp:taxon-name>Philiris petriei</tp:taxon-name></italic> lacks the very long setae present in <italic><tp:taxon-name>Philiris harterti</tp:taxon-name></italic>. The mature larvae of the two taxa differ in that that of <italic><tp:taxon-name>Philiris petriei</tp:taxon-name></italic> is brown while the larva of <italic><tp:taxon-name>Philiris harterti</tp:taxon-name></italic> is greenish and the setae are much coarser in the latter species. The early stages of <italic><tp:taxon-name>Philiris petriei</tp:taxon-name></italic> are described below.</p><p>Egg (Not illustrated): Approximately 0.5 mm diameter, white, domed, wider than high, intricately sculptured. Similar to those of other <italic><tp:taxon-name>Philiris</tp:taxon-name></italic> taxa examined.</p><p>First Instar (Not illustrated): c. 1.0 mm long, grass green, with long translucent setae.</p><p>Second Instar (<xref ref-type="fig" rid="F7">Fig. 88</xref>): c. 4 mm long, 1.5 mm wide, deep green centrally with light green-brown margins, with long translucent setae.</p><p>Third Instar (Not illustrated): c. 7.0 mm in length, 1.5 mm wide, similar to second instar but with lateral margin brown rather than green.</p><!--PageBreak--><p>Fourth Instar (<xref ref-type="fig" rid="F7">Fig. 89</xref>): c. 10.0 mm in length, 2.5 mm wide, flattened, flanged laterally, centrally deep green with broad light brown margins, finely speckled with white, with long light brown setae on margins.</p><p>Final Instar (<xref ref-type="fig" rid="F7">Fig. 90</xref>): c. 15 mm in length, 4.5 mm wide, flattened, flanged laterally, light red-brown, weakly speckled with white, with long light brown setae on margins.</p><p>Pupa (<xref ref-type="fig" rid="F7">Figs 91</xref>, <xref ref-type="fig" rid="F7">92</xref>): 13 mm in length, 4.5 mm wide, light brown with dark brown irregular mottled patches, particularly on eyes and surrounding the wing cases, fine short setae (&lt;1 mm long) anteriorly and on abdomen.</p><p>Similarly to the larva of <italic><tp:taxon-name>Philiris harterti</tp:taxon-name></italic>, the first two instars feed on the underside epidermis of the leaf of the food plant, sheltering concealed within these shallow depressions which become feeding scars on the foliage. The third instar larvae chews troughs from the stem of the food plant, within which it eventually rests, progressively increasing the size of the trough to accommodate the sheltering larva. At this stage the larva also chews right through the leaf, creating holes. Eventually, the larva pupates within the trough, where it is remarkably well concealed.</p></tp:treatment-sec><tp:treatment-sec sec-type="Remarks"><title>Remarks.</title><p><italic><tp:taxon-name>Philiris petriei</tp:taxon-name></italic> may possibly be restricted to the island of New Britain within the Bismarck Archipelago. Substantial surveying of pristine habitats by the author in New Ireland from sea level to the highest elevations has not yielded any specimens of this taxon. The insect may also be confined to upland habitats, with all specimens taken above 950 m. It appears to be a rather rare species, possibly due to the scarcity of its larval food plant.</p></tp:treatment-sec><tp:treatment-sec><!--Section generated to contain objects referenced in tp:taxon-treatment.--><fig id="F5" position="float" orientation="portrait"><label>Figures 61–70.</label><caption><p><italic><tp:taxon-name>Philiris</tp:taxon-name></italic> male genitalia (<bold>a</bold> genitalia in ventral view with aedeagus removed, <bold>b</bold> genitalia in lateral view, <bold>c</bold> aedeagus in lateral view). <bold>61</bold> <italic><tp:taxon-name>Philiris petriei</tp:taxon-name></italic> (Whiteman Range, West New Britain Province) <bold>62</bold> <italic><tp:taxon-name>Philiris harterti</tp:taxon-name></italic> (Nr. Wabo, Gulf Province) <bold>63</bold> <italic><tp:taxon-name>Philiris bubalisatina</tp:taxon-name></italic> holotype ♂ <bold>64</bold> <italic><tp:taxon-name>Philiris baiteta</tp:taxon-name></italic> (Hindenburg Range, Western Province) <bold>65</bold> <italic><tp:taxon-name>Philiris hemileuca</tp:taxon-name></italic> (Telefomin, West Sepik Province) <bold>66</bold> <italic><tp:taxon-name>Philiris hypoxantha</tp:taxon-name></italic> (Nr. Oetakwa River, Papua) <bold>67</bold> <italic><tp:taxon-name>Philiris radicala</tp:taxon-name></italic> holotype ♂ <bold>68</bold> <italic><tp:taxon-name>Philiris radicala</tp:taxon-name></italic> (Hindenburg Range, Western Province) <bold>69</bold> <italic><tp:taxon-name>Philiris intensa</tp:taxon-name></italic> (Bulolo, Morobe Province), <bold>70</bold> <italic><tp:taxon-name>Philiris intensa</tp:taxon-name></italic> (Nr. Wabo, Gulf Province). Scale bar = approx. 1 mm.</p></caption><graphic xmlns:xlink="http://www.w3.org/1999/xlink" xlink:href="zookeys-395-033-g005.jpg" position="float" orientation="portrait" xlink:type="simple"/></fig><fig id="F7" position="float" orientation="portrait"><label>Figures 84–98.</label><caption><p><italic><tp:taxon-name>Philiris</tp:taxon-name></italic> habitats, live adults and early stages. <bold>84</bold> Mt. Otto, West New Britain Province–typical habitat of <italic><tp:taxon-name>Philiris petriei</tp:taxon-name></italic> <bold>85</bold> Hindenburg Range 1800 m, Western Province–type locality of <italic><tp:taxon-name>Philiris hindenburgensis</tp:taxon-name></italic> <bold>86</bold> Hindenburg Range, approx. 1000 m, near type locality of <italic><tp:taxon-name>Philiris baiteta</tp:taxon-name></italic> and <italic><tp:taxon-name>Philiris radicala</tp:taxon-name></italic> <bold>87</bold> <italic><tp:taxon-name>Philiris baiteta</tp:taxon-name></italic> male perched in territory (Hindenburg Range) <bold>88</bold> <italic><tp:taxon-name>Philiris petriei</tp:taxon-name></italic> second instar larva in dorsal view <bold>89</bold> <italic><tp:taxon-name>Philiris petriei</tp:taxon-name></italic> fourth instar larva in dorsal view <bold>90</bold> <italic><tp:taxon-name>Philiris petriei</tp:taxon-name></italic> final instar larva in dorsal view <bold>91</bold> <italic><tp:taxon-name>Philiris petriei</tp:taxon-name></italic> pupa in dorsal view <bold>92</bold> <italic><tp:taxon-name>Philiris petriei</tp:taxon-name></italic> pupa in lateral view <bold>93</bold> <italic><tp:taxon-name>Philiris harterti</tp:taxon-name></italic> final instar larva in dorsal view <bold>94</bold> <italic><tp:taxon-name>Philiris harterti</tp:taxon-name></italic> pupa in dorsal view <bold>95</bold> <italic><tp:taxon-name>Philiris harterti</tp:taxon-name></italic> pupa in lateral view <bold>96</bold> <italic><tp:taxon-name>Philiris harterti</tp:taxon-name></italic> final instar larva in lateral view <bold>97</bold> <italic><tp:taxon-name>Philiris petriei</tp:taxon-name></italic> adult male frons <bold>98</bold> <italic><tp:taxon-name>Philiris harterti</tp:taxon-name></italic> adult male frons. Scale bar = 1 mm (Fig. 88), = 2 mm (Figs 89–96).</p></caption><graphic xmlns:xlink="http://www.w3.org/1999/xlink" xlink:href="zookeys-395-033-g007.jpg" position="float" orientation="portrait" xlink:type="simple"/></fig><fig id="F6" position="float" orientation="portrait"><label>Figures 71–83.</label><caption><p><italic><tp:taxon-name>Philiris</tp:taxon-name></italic> male genitalia. <bold>71</bold> <italic><tp:taxon-name>Philiris albiplaga</tp:taxon-name></italic> (Mefor Island, Papua) (<bold>a</bold> sociuncus in ventral view, <bold>b</bold> valvae in ventral view, <bold>c</bold> aedeagus in lateral view) <bold>72</bold> <italic><tp:taxon-name>Philiris hindenburgensis</tp:taxon-name></italic> holotype ♂, (<bold>a</bold> genitalia in ventral view with aedeagus removed, <bold>b</bold> genitalia in lateral view, <bold>c</bold> aedeagus in lateral view) <bold>73</bold> <italic><tp:taxon-name>Philiris parsonsi</tp:taxon-name></italic> holotype ♂, (<bold>a</bold> genitalia in ventral view with aedeagus removed, <bold>b</bold> genitalia in lateral view, <bold>c</bold> aedeagus in lateral view) <bold>74</bold> <italic><tp:taxon-name>Philiris angabunga</tp:taxon-name></italic> ♂ (Fane, Central Province) (<bold>a</bold> genitalia in ventral view with aedeagus removed, <bold>b</bold> genitalia in lateral view, <bold>c</bold> aedeagus in lateral view) <bold>75</bold> <italic><tp:taxon-name>Philiris lavendula</tp:taxon-name></italic> holotype ♂ genitalia in ventral view <bold>76</bold> <italic><tp:taxon-name>Philiris marginata</tp:taxon-name></italic> holotype ♂ genitalia in ventral view <bold>77</bold> <italic><tp:taxon-name>Philiris vicina</tp:taxon-name></italic> holotype ♂ genitalia in ventral view with aedeagus at right <bold>78</bold> <italic><tp:taxon-name>Philiris fulgens</tp:taxon-name></italic> holotype ♂ genitalia in ventral view with aedeagus at right <bold>79</bold> <italic><tp:taxon-name>Philiris fulgens septentrionalis</tp:taxon-name></italic> holotype ♂ genitalia in ventral view with aedeagus at right <bold>80</bold> <italic><tp:taxon-name>Philiris apicalis</tp:taxon-name></italic> holotype ♂ genitalia in ventral view <bold>81</bold> <italic><tp:taxon-name>Philiris satis</tp:taxon-name></italic> holotype ♂ genitalia in ventral view <bold>82</bold> <italic><tp:taxon-name>Philiris oreas</tp:taxon-name></italic> holotype ♂ genitalia in ventral view <bold>83</bold> <italic><tp:taxon-name>Philiris albihumerata</tp:taxon-name></italic> holotype ♂ genitalia in ventral view.</p></caption><graphic xmlns:xlink="http://www.w3.org/1999/xlink" xlink:href="zookeys-395-033-g006.jpg" position="float" orientation="portrait" xlink:type="simple"/></fig></tp:treatment-sec><ref-list><ref id="B16"><mixed-citation xmlns:xlink="http://www.w3.org/1999/xlink" xlink:type="simple"><person-group><name name-style="western"><surname>Tite</surname><given-names>GE</given-names></name></person-group> (<year>1963</year>) <article-title>A revision of the genus <italic>Candalides</italic> and allied genera (Lepidoptera: Lycaenidae).</article-title><source>Bulletin of the British Museum (Natural History), London, Entomology</source><volume>14</volume>: <fpage>197</fpage>–<lpage>259</lpage>.</mixed-citation></ref><ref id="B11"><mixed-citation xmlns:xlink="http://www.w3.org/1999/xlink" xlink:type="simple"><person-group><name name-style="western"><surname>Parsons</surname><given-names>MJ</given-names></name></person-group> (<year>1998</year>) <article-title>The butterflies of Papua New Guinea. Their systematics and biology.</article-title><publisher-loc>London</publisher-loc> (<publisher-name>Academic Pr.</publisher-name>), <lpage>737</lpage> pp., <comment>26 + 139 pls</comment>.</mixed-citation></ref><ref id="B7"><mixed-citation xmlns:xlink="http://www.w3.org/1999/xlink" xlink:type="simple"><person-group><name name-style="western"><surname>Müller</surname><given-names>CJ</given-names></name></person-group> (<year>2002</year>) <article-title>New butterfly taxa from New Ireland, Papua New Guinea (Lepidoptera: Nymphalidae and Lycaenidae).</article-title><source>Australian Entomologist</source><volume>29</volume>(<issue>1</issue>): <fpage>29</fpage>–<lpage>36</lpage>.</mixed-citation></ref></ref-list></tp:taxon-treatment>
