# Supplementary material for: Six new species of Philiris Röber, 1891 (Lepidoptera, Lycaenidae) from Papua New Guinea
Source: Zookeys. 2014 Apr 1;(395):33–55. doi: 10.3897/zookeys.395.7110 (PMC3978236; doi:10.3897/zookeys.395.7110)
Supplement: XML Treatment for Philiris bubalisatina [file zookeys.395.7110-treatment2.xml]

<!DOCTYPE tp:taxon-treatment
  PUBLIC "-//TaxonX//DTD Taxonomic Treatment Publishing DTD v0 20100105//EN" "tax-treatment-NSO.dtd">
<tp:taxon-treatment xmlns:tp="http://www.plazi.org/taxpub"><tp:treatment-meta><mixed-citation publication-type="journal"><person-group><name><surname>Müller</surname><given-names>Chris J.</given-names></name></person-group><article-title>Six new species of <italic>Philiris</italic> Röber, 1891 (Lepidoptera, Lycaenidae) from Papua New Guinea</article-title><source>Zookeys</source><day>1</day><month>4</month><year>2014</year><volume>2014</volume><issue>395</issue><fpage>33</fpage><lpage>55</lpage><pub-id pub-id-type="doi">10.3897/zookeys.395.7110</pub-id></mixed-citation></tp:treatment-meta><tp:nomenclature><tp:taxon-name>
                        <tp:taxon-name-part taxon-name-part-type="genus">Philiris</tp:taxon-name-part>
                        <tp:taxon-name-part taxon-name-part-type="species">bubalisatina</tp:taxon-name-part>
                        <object-id xmlns:xlink="http://www.w3.org/1999/xlink" content-type="zoobank" xlink:type="simple">http://zoobank.org/FAC04FF7-1FF1-4256-B386-53F2A17E3F58</object-id>
                        <object-id xmlns:xlink="http://www.w3.org/1999/xlink" xlink:type="simple">http://species-id.net/wiki/Philiris_bubalisatina</object-id>
                    </tp:taxon-name><tp:taxon-authority>Müller</tp:taxon-authority><tp:taxon-status xmlns:xlink="http://www.w3.org/1999/xlink" xlink:type="simple">sp. n.</tp:taxon-status><xref ref-type="fig" rid="F1">Figs 13–15</xref><xref ref-type="fig" rid="F5">, 63</xref></tp:nomenclature><tp:treatment-sec sec-type="Type material"><title>Type material.</title><p>Holotype ♂ (<xref ref-type="fig" rid="F1">Figs 13–15</xref>): “Papua New Guinea, Upper Sepik Basin, West Sepik Province, <named-content xmlns:xlink="http://www.w3.org/1999/xlink" content-type="dwc:verbatimCoordinates" xlink:type="simple">4°39'S, 141°43'E</named-content>, 820–1030 m, 7–9 June, 2010, Chris J. Müller, genitalia dissected and held in vial pinned to specimen, (ANIC), Registration: ANIC Database No. 31-023123. Paratypes (2 ♂♂): 1 ♂ labelled “Papua New Guinea, Upper Sepik Basin, West Sepik Province, 560 m, <named-content xmlns:xlink="http://www.w3.org/1999/xlink" content-type="dwc:verbatimCoordinates" xlink:type="simple">4°40'S, 141°46'E</named-content>, 8–12 Feb, 2010, C. J. Müller” (AM); 1 ♂ labelled “Papua New Guinea, Baiyer River, Western Highlands Province, 1190 m, <named-content xmlns:xlink="http://www.w3.org/1999/xlink" content-type="dwc:verbatimCoordinates" xlink:type="simple">5°30'S, 144°10'E</named-content>, 12–18 Nov, 2013, C. J. Müller” (CJMC).</p></tp:treatment-sec><tp:treatment-sec sec-type="Diagnosis"><title>Diagnosis.</title><!--PageBreak--><p><italic><tp:taxon-name>Philiris bubalisatina</tp:taxon-name></italic> is unlike any known species, its external facies showing affinities with the <italic><tp:taxon-name>Philiris marginata</tp:taxon-name></italic> (Grose-Smith, 1894), <italic><tp:taxon-name>Philiris fulgens</tp:taxon-name></italic> (Grose-Smith &amp; Kirby, 1897) and <italic><tp:taxon-name>Philiris helena</tp:taxon-name></italic> (Snellen, 1887) groups. The wing shape of <italic><tp:taxon-name>Philiris bubalisatina</tp:taxon-name></italic> is highly acute, with a long pointed forewing and a remarkably elongate hind wing. The forewings are more exaggeratedly pointed than in <italic><tp:taxon-name>Philiris vicina</tp:taxon-name></italic> (Grose-Smith, 1898), <italic><tp:taxon-name>Philiris marginata</tp:taxon-name></italic> (holotypes; <xref ref-type="fig" rid="F2">Figs 18</xref>, <xref ref-type="fig" rid="F2">19</xref>, <xref ref-type="fig" rid="F6">77</xref> and <xref ref-type="fig" rid="F2">20</xref>, <xref ref-type="fig" rid="F2">21</xref>, <xref ref-type="fig" rid="F6">76</xref>, respectively) (both <italic><tp:taxon-name>Philiris marginata</tp:taxon-name></italic> group) and <italic><tp:taxon-name>Philiris fulgens</tp:taxon-name></italic> (holotype; <xref ref-type="fig" rid="F2">Figs 22</xref>, <xref ref-type="fig" rid="F2">23</xref>, <xref ref-type="fig" rid="F6">78</xref>), even ‘subspecies’ <italic>septentrionalis</italic> Joicey &amp; Talbot, 1916 (holotype; <xref ref-type="fig" rid="F2">Figs 24</xref>, <xref ref-type="fig" rid="F2">25</xref>, <xref ref-type="fig" rid="F6">79</xref>). The fore wing upperside is a bright shining lilac-blue, which is more bluish on the hind wing and the dark margins are very broad, while that on the hind wing is of hairline thickness. The underside of <italic><tp:taxon-name>Philiris bubalisatina</tp:taxon-name></italic> is unique in <italic><tp:taxon-name>Philiris</tp:taxon-name></italic>, being a pale buff-cream, with a yellowish hue. Unlike other species with non-white undersides (essentially those in the <italic>helena</italic> group), e.g. <italic><tp:taxon-name>Philiris apicalis</tp:taxon-name></italic> Tite, 1963 (holotype; <xref ref-type="fig" rid="F2">Figs 26</xref>, <xref ref-type="fig" rid="F2">27</xref>, <xref ref-type="fig" rid="F6">80</xref> and subspecies <italic>ginni</italic> Müller; <xref ref-type="fig" rid="F2">Fig. 28</xref>), that of <italic><tp:taxon-name>Philiris bubalisatina</tp:taxon-name></italic> is semi-glossy rather than matt. There is no black spot at the inner margin of the hind wing underside. There appears to be little variation in the type series of <italic><tp:taxon-name>Philiris bubalisatina</tp:taxon-name></italic>, although one paratype from the Upper Sepik has a slightly shorter fore wing length and the shape of the fore wing is slightly more convex than in the other specimens.</p><fig id="F2" position="float" orientation="portrait"><label>Figures 16–30.</label><caption><p><italic><tp:taxon-name>Philiris</tp:taxon-name></italic> adults (left side upperside and right side underside, where halved) and label data. <bold>16</bold> <italic><tp:taxon-name>Philiris lavendula</tp:taxon-name></italic> holotype ♂ (halved, flipped horizontally) <bold>17</bold> <italic><tp:taxon-name>Philiris lavendula</tp:taxon-name></italic> holotype ♂ label data <bold>18</bold> <italic><tp:taxon-name>Philiris vicina</tp:taxon-name></italic> holotype ♂ (halved) <bold>19</bold> <italic><tp:taxon-name>Philiris vicina</tp:taxon-name></italic> holotype ♂ label data <bold>20</bold> <italic><tp:taxon-name>Philiris marginata</tp:taxon-name></italic> holotype ♂ (halved, flipped horizontally) <bold>21</bold> <italic><tp:taxon-name>Philiris marginata</tp:taxon-name></italic> holotype ♂ label data <bold>22</bold> <italic><tp:taxon-name>Philiris fulgens</tp:taxon-name></italic> holotype ♂ (halved) <bold>23</bold> <italic><tp:taxon-name>Philiris fulgens</tp:taxon-name></italic> holotype ♂ label data <bold>24</bold> <italic><tp:taxon-name>Philiris fulgens septentrionalis</tp:taxon-name></italic> holotype ♂ (halved) <bold>25</bold> <italic><tp:taxon-name>Philiris fulgens septentrionalis</tp:taxon-name></italic> holotype ♂ label data <bold>26</bold> <italic><tp:taxon-name>Philiris apicalis</tp:taxon-name></italic> holotype ♂ (halved) <bold>27</bold> <italic><tp:taxon-name>Philiris apicalis</tp:taxon-name></italic> holotype ♂ label data <bold>28</bold> <italic><tp:taxon-name>Philiris apicalis ginni</tp:taxon-name></italic> ♂ (halved) <bold>29</bold> <italic><tp:taxon-name>Philiris baiteta</tp:taxon-name></italic> holotype ♂ upperside <bold>30</bold> <italic><tp:taxon-name>Philiris baiteta</tp:taxon-name></italic> holotype ♂ underside. Scale bar = 10 mm.</p></caption><graphic xmlns:xlink="http://www.w3.org/1999/xlink" xlink:href="zookeys-395-033-g002.jpg" position="float" orientation="portrait" xlink:type="simple"/></fig><p>The male genitalia of <italic><tp:taxon-name>Philiris bubalisatina</tp:taxon-name></italic> is also highly distinctive and does not closely resemble those of any known <italic><tp:taxon-name>Philiris</tp:taxon-name></italic>. The bulbous valvae with lateral appendages are unusual and are only otherwise shared with <italic><tp:taxon-name>Philiris lavendula</tp:taxon-name></italic> Tite, 1963 (holotype; <xref ref-type="fig" rid="F2">Figs 16</xref>, <xref ref-type="fig" rid="F2">17</xref>, <xref ref-type="fig" rid="F6">75</xref>). However the sociuncus in the male genitalia of the latter species is deeply incised and the valvae are much more acute than in <italic><tp:taxon-name>Philiris bubalisatina</tp:taxon-name></italic>. <italic><tp:taxon-name>Philiris bubalisatina</tp:taxon-name></italic> and <italic><tp:taxon-name>Philiris lavendula</tp:taxon-name></italic> have dissimilar external facies, with the former species having a broad forewing upperside border with a shining lilac-purple ground colour and a buff-coloured underside, whereas <italic><tp:taxon-name>Philiris lavendula</tp:taxon-name></italic> has a much narrower upperside border, a matt purple ground colour and a white underside. The wing shape of the two taxa also differ markedly.</p></tp:treatment-sec><tp:treatment-sec sec-type="Description"><title>Description.</title><p>♂ (<xref ref-type="fig" rid="F1">Figs 13</xref>, <xref ref-type="fig" rid="F1">14</xref>): Forewing length 20 mm, antenna 12 mm (holotype). Head, palpus and thorax dark grey dorsally, cream ventrally, abdomen dark grey dorsally, cream-buff ventrally, frons dark grey with white eye ring; antenna shaft black, ringed conspicuously with white between segments, apical half of club brown ventrally; legs cream with black areas on tibiae.</p><p>Forewing termen nearly straight, inner margin straight, apex pointed; upperside with ground colour black, a large area of shining purple-lilac extending from base to near end of cell and postmedian area to approximately 2 mm from termen at tornus, cilia black; underside uniformly glossy pale buff-cream with apical area suffused with dark scales, darker basal patch at inner margin, cilia narrowly black.</p><p>Hindwing elongated towards tornus, slightly produced near tornus at veins 2, 3 and 4; upperside shining purple-blue (more bluish than fore wing shining area) and narrowly bluish-white nearest to costa, termen narrowly (&lt;1 mm) black, costa light brown above vein 7 and midway between cell and vein 8, merging with dark termen between veins 7 and 6, inner margin broadly brown to vein 1b, cilia black; underside uniformly glossy pale buff-cream with dark brown scaling near termen, cilia narrowly black, broader at tornus and at ends of veins 2, 3, and 4.</p><p>Male genitalia (<xref ref-type="fig" rid="F5">Fig. 63</xref>): Vinculum and tegumen ring oval, tapered towards sociuncus, sociuncus rather broad, socii with lateral margin square-shaped, dorsally rounded, socii weakly separated by V-shaped sinus, saccus tapered posteriorly, brachium tapered dorsally and slightly hooked at apex; valva symmetrical, bulbous at base with long appendage stemming from lateral margin; phallus large, with zone of intricate cornuti in post-zonal section, vesica apically flanged.</p><!--PageBreak--><p>♀: Unknown.</p></tp:treatment-sec><tp:treatment-sec sec-type="Etymology"><title>Etymology.</title><p>The name is a combination of the Latin word ‘bubalinus’, for the colour buff, reflecting the unusual pale yellowish-brown hue to the underside, and ‘satina’, which refers to the satin lustre to the underside.</p></tp:treatment-sec><tp:treatment-sec sec-type="Distribution"><title>Distribution.</title><p>West Sepik and Western Highlands Provinces, Papua New Guinea.</p></tp:treatment-sec><tp:treatment-sec sec-type="Ecology"><title>Ecology.</title><p>All specimens of <italic><tp:taxon-name>Philiris bubalisatina</tp:taxon-name></italic> were taken at, or just before, midday as they perched momentarily on foliage overhanging rapid torrents, several metres above the ground. The taxon has a remarkably rapid and robust, wide-ranging flight, which is rather Hesperiid-like.</p></tp:treatment-sec><tp:treatment-sec sec-type="Remarks"><title>Remarks.</title><p>Since it is difficult to accurately determine, the correct nomenclatural positioning of <italic><tp:taxon-name>Philiris bubalisatina</tp:taxon-name></italic> would be assisted by information about its life history and larval food plants. Several <italic><tp:taxon-name>Philiris</tp:taxon-name></italic> larvae were found in the general type locality area and some were reared to adult (e.g. <italic><tp:taxon-name>Philiris violetta</tp:taxon-name></italic> (Röber, 1926), <italic><tp:taxon-name>Philiris praeclara</tp:taxon-name></italic> Tite, 1963 and <italic><tp:taxon-name>Philiris harterti</tp:taxon-name></italic>). It is not known if larvae of the new species were present among individuals that were not able to be reared to adult due to time constraints. A molecular phylogeny of the genus <italic><tp:taxon-name>Philiris</tp:taxon-name></italic> will undoubtedly better resolve its taxonomic position.</p></tp:treatment-sec><tp:treatment-sec><!--Section generated to contain objects referenced in tp:taxon-treatment.--><fig id="F1" position="float" orientation="portrait"><label>Figures 1–15.</label><caption><p><italic><tp:taxon-name>Philiris</tp:taxon-name></italic> adults (left side upperside and right side underside, where halved) and label data. <bold>1</bold> <italic><tp:taxon-name>Philiris petriei</tp:taxon-name></italic> holotype ♂ upperside <bold>2</bold> <italic><tp:taxon-name>Philiris petriei</tp:taxon-name></italic> holotype ♂ male underside <bold>3</bold> <italic><tp:taxon-name>Philiris petriei</tp:taxon-name></italic> holotype ♂ label data <bold>4</bold> <italic><tp:taxon-name>Philiris petriei</tp:taxon-name></italic> paratype ♂ (halved) <bold>5</bold> <italic><tp:taxon-name>Philiris harterti harterti</tp:taxon-name></italic> holotype ♂ (halved) <bold>6</bold> <italic><tp:taxon-name>Philiris harterti harterti</tp:taxon-name></italic> holotype ♂ label data <bold>7</bold> <italic><tp:taxon-name>Philiris harterti leucoma</tp:taxon-name></italic> holotype ♂ (halved) <bold>8</bold> <italic><tp:taxon-name>Philiris harterti leucoma</tp:taxon-name></italic> holotype ♂ label data <bold>9</bold> <italic><tp:taxon-name>Philiris albiplaga</tp:taxon-name></italic> neoallotype ♂ (halved) <bold>10</bold> <italic><tp:taxon-name>Philiris albiplaga</tp:taxon-name></italic> neoallotype ♂ label data <bold>11</bold> <italic><tp:taxon-name>Philiris albiplaga</tp:taxon-name></italic> holotype ♀ (halved) <bold>12</bold> <italic><tp:taxon-name>Philiris albiplaga</tp:taxon-name></italic> holotype ♀ label data <bold>13</bold> <italic><tp:taxon-name>Philiris bubalisatina</tp:taxon-name></italic> holotype ♂ upperside <bold>14</bold> <italic><tp:taxon-name>Philiris bubalisatina</tp:taxon-name></italic> holotype ♂ underside <bold>15</bold> <italic><tp:taxon-name>Philiris bubalisatina</tp:taxon-name></italic> holotype ♂ label data. Scale bar = 10 mm.</p></caption><graphic xmlns:xlink="http://www.w3.org/1999/xlink" xlink:href="zookeys-395-033-g001.jpg" position="float" orientation="portrait" xlink:type="simple"/></fig><fig id="F5" position="float" orientation="portrait"><label>Figures 61–70.</label><caption><p><italic><tp:taxon-name>Philiris</tp:taxon-name></italic> male genitalia (<bold>a</bold> genitalia in ventral view with aedeagus removed, <bold>b</bold> genitalia in lateral view, <bold>c</bold> aedeagus in lateral view). <bold>61</bold> <italic><tp:taxon-name>Philiris petriei</tp:taxon-name></italic> (Whiteman Range, West New Britain Province) <bold>62</bold> <italic><tp:taxon-name>Philiris harterti</tp:taxon-name></italic> (Nr. Wabo, Gulf Province) <bold>63</bold> <italic><tp:taxon-name>Philiris bubalisatina</tp:taxon-name></italic> holotype ♂ <bold>64</bold> <italic><tp:taxon-name>Philiris baiteta</tp:taxon-name></italic> (Hindenburg Range, Western Province) <bold>65</bold> <italic><tp:taxon-name>Philiris hemileuca</tp:taxon-name></italic> (Telefomin, West Sepik Province) <bold>66</bold> <italic><tp:taxon-name>Philiris hypoxantha</tp:taxon-name></italic> (Nr. Oetakwa River, Papua) <bold>67</bold> <italic><tp:taxon-name>Philiris radicala</tp:taxon-name></italic> holotype ♂ <bold>68</bold> <italic><tp:taxon-name>Philiris radicala</tp:taxon-name></italic> (Hindenburg Range, Western Province) <bold>69</bold> <italic><tp:taxon-name>Philiris intensa</tp:taxon-name></italic> (Bulolo, Morobe Province), <bold>70</bold> <italic><tp:taxon-name>Philiris intensa</tp:taxon-name></italic> (Nr. Wabo, Gulf Province). Scale bar = approx. 1 mm.</p></caption><graphic xmlns:xlink="http://www.w3.org/1999/xlink" xlink:href="zookeys-395-033-g005.jpg" position="float" orientation="portrait" xlink:type="simple"/></fig><fig id="F6" position="float" orientation="portrait"><label>Figures 71–83.</label><caption><p><italic><tp:taxon-name>Philiris</tp:taxon-name></italic> male genitalia. <bold>71</bold> <italic><tp:taxon-name>Philiris albiplaga</tp:taxon-name></italic> (Mefor Island, Papua) (<bold>a</bold> sociuncus in ventral view, <bold>b</bold> valvae in ventral view, <bold>c</bold> aedeagus in lateral view) <bold>72</bold> <italic><tp:taxon-name>Philiris hindenburgensis</tp:taxon-name></italic> holotype ♂, (<bold>a</bold> genitalia in ventral view with aedeagus removed, <bold>b</bold> genitalia in lateral view, <bold>c</bold> aedeagus in lateral view) <bold>73</bold> <italic><tp:taxon-name>Philiris parsonsi</tp:taxon-name></italic> holotype ♂, (<bold>a</bold> genitalia in ventral view with aedeagus removed, <bold>b</bold> genitalia in lateral view, <bold>c</bold> aedeagus in lateral view) <bold>74</bold> <italic><tp:taxon-name>Philiris angabunga</tp:taxon-name></italic> ♂ (Fane, Central Province) (<bold>a</bold> genitalia in ventral view with aedeagus removed, <bold>b</bold> genitalia in lateral view, <bold>c</bold> aedeagus in lateral view) <bold>75</bold> <italic><tp:taxon-name>Philiris lavendula</tp:taxon-name></italic> holotype ♂ genitalia in ventral view <bold>76</bold> <italic><tp:taxon-name>Philiris marginata</tp:taxon-name></italic> holotype ♂ genitalia in ventral view <bold>77</bold> <italic><tp:taxon-name>Philiris vicina</tp:taxon-name></italic> holotype ♂ genitalia in ventral view with aedeagus at right <bold>78</bold> <italic><tp:taxon-name>Philiris fulgens</tp:taxon-name></italic> holotype ♂ genitalia in ventral view with aedeagus at right <bold>79</bold> <italic><tp:taxon-name>Philiris fulgens septentrionalis</tp:taxon-name></italic> holotype ♂ genitalia in ventral view with aedeagus at right <bold>80</bold> <italic><tp:taxon-name>Philiris apicalis</tp:taxon-name></italic> holotype ♂ genitalia in ventral view <bold>81</bold> <italic><tp:taxon-name>Philiris satis</tp:taxon-name></italic> holotype ♂ genitalia in ventral view <bold>82</bold> <italic><tp:taxon-name>Philiris oreas</tp:taxon-name></italic> holotype ♂ genitalia in ventral view <bold>83</bold> <italic><tp:taxon-name>Philiris albihumerata</tp:taxon-name></italic> holotype ♂ genitalia in ventral view.</p></caption><graphic xmlns:xlink="http://www.w3.org/1999/xlink" xlink:href="zookeys-395-033-g006.jpg" position="float" orientation="portrait" xlink:type="simple"/></fig></tp:treatment-sec></tp:taxon-treatment>
