# Supplementary material for: Six new species of Philiris Röber, 1891 (Lepidoptera, Lycaenidae) from Papua New Guinea
Source: Zookeys. 2014 Apr 1;(395):33–55. doi: 10.3897/zookeys.395.7110 (PMC3978236; doi:10.3897/zookeys.395.7110)
Supplement: XML Treatment for Philiris baiteta [file zookeys.395.7110-treatment3.xml]

<!DOCTYPE tp:taxon-treatment
  PUBLIC "-//TaxonX//DTD Taxonomic Treatment Publishing DTD v0 20100105//EN" "tax-treatment-NSO.dtd">
<tp:taxon-treatment xmlns:tp="http://www.plazi.org/taxpub"><tp:treatment-meta><mixed-citation publication-type="journal"><person-group><name><surname>Müller</surname><given-names>Chris J.</given-names></name></person-group><article-title>Six new species of <italic>Philiris</italic> Röber, 1891 (Lepidoptera, Lycaenidae) from Papua New Guinea</article-title><source>Zookeys</source><day>1</day><month>4</month><year>2014</year><volume>2014</volume><issue>395</issue><fpage>33</fpage><lpage>55</lpage><pub-id pub-id-type="doi">10.3897/zookeys.395.7110</pub-id></mixed-citation></tp:treatment-meta><tp:nomenclature><tp:taxon-name>
                        <tp:taxon-name-part taxon-name-part-type="genus">Philiris</tp:taxon-name-part>
                        <tp:taxon-name-part taxon-name-part-type="species">baiteta</tp:taxon-name-part>
                        <object-id xmlns:xlink="http://www.w3.org/1999/xlink" content-type="zoobank" xlink:type="simple">http://zoobank.org/E2CE34E9-1520-42A5-9E95-DAA8C6D2CBF3</object-id>
                        <object-id xmlns:xlink="http://www.w3.org/1999/xlink" xlink:type="simple">http://species-id.net/wiki/Philiris_baiteta</object-id>
                    </tp:taxon-name><tp:taxon-authority>Müller</tp:taxon-authority><tp:taxon-status xmlns:xlink="http://www.w3.org/1999/xlink" xlink:type="simple">sp. n.</tp:taxon-status><xref ref-type="fig" rid="F2">Figs 29</xref><xref ref-type="fig" rid="F3">–33</xref><xref ref-type="fig" rid="F5">, 64</xref></tp:nomenclature><tp:treatment-sec sec-type="Type material"><title>Type material.</title><p>Holotype ♂ (<xref ref-type="fig" rid="F2">Figs 29</xref>–<xref ref-type="fig" rid="F3">31</xref>): “Papua New Guinea, Hindenburg Range, Western Province, 1000 m, <named-content xmlns:xlink="http://www.w3.org/1999/xlink" content-type="dwc:verbatimCoordinates" xlink:type="simple">5°13'S, 141°14’E</named-content>, 13–17 Feb, 2013, Chris J. Müller, genitalia dissected and held in vial pinned to specimen, (ANIC), Registration: ANIC Database No. 31-023124. Paratypes (8 ♂♂, 1 ♀): 4 ♂♂ labelled the same as the holotype (1 ♂ AM, 1 ♂ BMNH, 2 ♂♂ CJMC); 3 ♂♂ labelled “Papua New Guinea, Baiteta, Madang Prov. <named-content xmlns:xlink="http://www.w3.org/1999/xlink" content-type="dwc:verbatimCoordinates" xlink:type="simple">5°00'S, 145°44'E</named-content>, 380 m, 6 August 1987, D.P.A. Sands (on loan to ANIC); 1 ♂ labelled the same as last but 31 July 1987 (on loan to ANIC); 1 ♀ labelled “nr. Oetakwa R., Snow Mts., Dutch N. G., up to 3500 ft., x. xii. 1910 (Meek)” (BMNH).</p></tp:treatment-sec><tp:treatment-sec sec-type="Diagnosis"><title>Diagnosis.</title><p><italic><tp:taxon-name>Philiris baiteta</tp:taxon-name></italic> is a distinctive species that was previously confused with the related <italic><tp:taxon-name>Philiris hypoxantha</tp:taxon-name></italic> (<xref ref-type="fig" rid="F3">Figs 34</xref>, <xref ref-type="fig" rid="F3">35</xref>). The type specimen of <italic><tp:taxon-name>Philiris hypoxantha</tp:taxon-name></italic> from south-western Papua Province could not be located but the description (in German) by <xref ref-type="bibr" rid="B12">Röber (1926)</xref> is detailed and he describes the wings above as ‘monotonously sepia-brown with low shine’ <xref ref-type="bibr" rid="B12">Röber (1926</xref>, p. 375, translated).</p><fig id="F3" position="float" orientation="portrait"><label>Figures 31–45.</label><caption><p><italic><tp:taxon-name>Philiris</tp:taxon-name></italic> adults (left side upperside and right side underside, where halved) and label data. <bold>31</bold> <italic><tp:taxon-name>Philiris baiteta</tp:taxon-name></italic> holotype ♂ label data <bold>32</bold> <italic><tp:taxon-name>Philiris baiteta</tp:taxon-name></italic> paratype ♀ upperside <bold>33</bold> <italic><tp:taxon-name>Philiris baiteta</tp:taxon-name></italic> paratype ♀ underside <bold>34</bold> <italic><tp:taxon-name>Philiris hypoxantha</tp:taxon-name></italic> ♂ (halved) <bold>35</bold> <italic><tp:taxon-name>Philiris hypoxantha</tp:taxon-name></italic> ♀ (halved) <bold>36</bold> <italic><tp:taxon-name>Philiris hemileuca</tp:taxon-name></italic> holotype ♂ (halved, flipped horizontally) <bold>37</bold> <italic><tp:taxon-name>Philiris hemileuca</tp:taxon-name></italic> holotype ♂ label data <bold>38</bold> <italic><tp:taxon-name>Philiris radicala</tp:taxon-name></italic> holotype ♂ upperside <bold>39</bold> <italic><tp:taxon-name>Philiris radicala</tp:taxon-name></italic> holotype ♂ underside <bold>40</bold> <italic><tp:taxon-name>Philiris radicala</tp:taxon-name></italic> holotype ♂ label data <bold>41</bold> <italic><tp:taxon-name>Philiris radicala</tp:taxon-name></italic> paratype ♀ upperside <bold>42</bold> <italic><tp:taxon-name>Philiris radicala</tp:taxon-name></italic> paratype ♀ underside <bold>43</bold> <italic><tp:taxon-name>Philiris radicala</tp:taxon-name></italic> paratype ♂ (halved, flipped horizontally) <bold>44</bold> <italic><tp:taxon-name>Philiris intensa</tp:taxon-name></italic> holotype ♂ (halved) <bold>45</bold> <italic><tp:taxon-name>Philiris intensa</tp:taxon-name></italic> holotype ♂ label data. Scale bar = 10 mm.</p></caption><graphic xmlns:xlink="http://www.w3.org/1999/xlink" xlink:href="zookeys-395-033-g003.jpg" position="float" orientation="portrait" xlink:type="simple"/></fig><p>A single female of <italic><tp:taxon-name>Philiris baiteta</tp:taxon-name></italic> in the BMNH (<xref ref-type="fig" rid="F3">Fig. 32</xref>, <xref ref-type="fig" rid="F3">32</xref>) was recognised tentatively as a ‘form’ of <italic><tp:taxon-name>Philiris hypoxantha</tp:taxon-name></italic> by <xref ref-type="bibr" rid="B16">Tite (1963)</xref> who also added comment that its significance could not be assessed until more material became available. This is obviously the true female belonging to <italic><tp:taxon-name>Philiris baiteta</tp:taxon-name></italic>.</p><!--PageBreak--><!--PageBreak--><p><italic><tp:taxon-name>Philiris baiteta</tp:taxon-name></italic> is readily distinguished from <italic><tp:taxon-name>Philiris hypoxantha</tp:taxon-name></italic> by the large area of cream-white in the costal and subapical area of the hindwing upperside. Both wings above are uniformly brown in <italic><tp:taxon-name>Philiris hypoxantha</tp:taxon-name></italic>. The underside of <italic><tp:taxon-name>Philiris baiteta</tp:taxon-name></italic> is cream-yellow, with a broad cream border to the greyish area on the inner margin of the forewing. Conversely, in <italic><tp:taxon-name>Philiris hypoxantha</tp:taxon-name></italic>, the underside is bright yellow.</p><p>The unusual male genitalia of <italic><tp:taxon-name>Philiris baiteta</tp:taxon-name></italic> (<xref ref-type="fig" rid="F5">Fig. 64</xref>), <italic><tp:taxon-name>Philiris hypoxantha</tp:taxon-name></italic> (<xref ref-type="fig" rid="F5">Fig. 66</xref>) and <italic><tp:taxon-name>Philiris hemileuca</tp:taxon-name></italic> (<xref ref-type="fig" rid="F5">Fig. 65</xref>) emphasise a close relationship of the three taxa, yet each show vast differences in their morphology, in particular the shape of the valva. In all three species the valva is sharply tapered to a spike anteriorly. In both <italic><tp:taxon-name>Philiris hemileuca</tp:taxon-name></italic> (<xref ref-type="fig" rid="F5">Fig. 65b</xref>) and <italic><tp:taxon-name>Philiris baiteta</tp:taxon-name></italic> (<xref ref-type="fig" rid="F5">Fig. 64b</xref>) an additional posterior dorso-lateral spike is present, which is much longer and more pronounced in the latter species than in <italic><tp:taxon-name>Philiris hemileuca</tp:taxon-name></italic>. The phallus of the three species also exhibit notable differences with <italic><tp:taxon-name>Philiris hypoxantha</tp:taxon-name></italic> bearing an apically enlarged vesica (<xref ref-type="fig" rid="F5">Fig. 66c</xref>), which is bifurcated in <italic><tp:taxon-name>Philiris hemileuca</tp:taxon-name></italic> (<xref ref-type="fig" rid="F5">Fig. 65c</xref>), yet rather abruptly terminated in <italic><tp:taxon-name>Philiris baiteta</tp:taxon-name></italic> (<xref ref-type="fig" rid="F5">Fig. 64c</xref>). <xref ref-type="bibr" rid="B11">Parsons (1998)</xref> noted that the male genitalia of <italic><tp:taxon-name>Philiris hypoxantha</tp:taxon-name></italic> bear some resemblance to those of <italic><tp:taxon-name>Philiris vicina</tp:taxon-name></italic> (<xref ref-type="fig" rid="F6">Fig. 77</xref>), especially in the shape of the valvae and aedeagus.</p></tp:treatment-sec><tp:treatment-sec sec-type="Description"><title>Description.</title><p>♂ (<xref ref-type="fig" rid="F2">Figs 29</xref>–<xref ref-type="fig" rid="F3">31</xref>): Forewing length 14 mm, antenna 8 mm (holotype). Head, palpus and thorax dark brown dorsally, white ventrally, abdomen dark brown dorsally, white ventrally, frons dark grey with white eye ring; legs white with black areas on tibiae; antenna shaft black, ringed conspicuously with white between segments, club wholly black.</p><p>Fore wing termen nearly straight, inner margin straight, apex pointed; upperside with ground colour dark uniform brown, cilia brown; underside pale yellow-cream, grading through white towards inner margin where the area between the inner margin and vein 2 and the cubitus are light grey-brown, cilia dark brown.</p><p>Hind wing slightly acute at tornus; upperside with ground colour dark uniform brown, a large cream-white apical area extending from base to beyond vein 6 into space 5 but not connected to termen; cilia dark brown except at apex where they are cream; underside uniformly pale yellow, cilia as in upperside.</p><p>Male genitalia (<xref ref-type="fig" rid="F5">Fig. 64</xref>): Vinculum and tegumen ring rather rectangular, sociuncus rather broad, square-shaped, socii with lateral margin square-shaped, dorsally rounded, socii not obviously separated by sinus, saccus tapered posteriorly, brachium tapered dorsally; valvae symmetrical, bulbous dorsally at base but flat, boat-shaped laterally, with long toothed appendage ventro-posteriorly and a shorter appendage dorso-posteriorly; phallus with pre-zonal section approximately equal in length to post-zonal section; zone of compacted cornuti in post-zonal section, vesica apically flanged.</p><p>♀: (<xref ref-type="fig" rid="F3">Figs 32</xref>, <xref ref-type="fig" rid="F3">33</xref>), Forewing length 14.5 mm, antenna 8 mm. Similar to male but larger, wings much more rounded. Forewing upperside with diffuse patch of cream white in median area between veins 2 and 4; forewing underside with brown area along inner margin not reaching termen. Hindwing upperside with cream-white patch slightly more extensive, reaching further into space 5.</p></tp:treatment-sec><tp:treatment-sec sec-type="Etymology"><title>Etymology.</title><p>This species is named after the locality in Madang Province where Dr Don Sands, Brisbane, Australia, collected part of the type series, also recognising its distinction from the related <italic><tp:taxon-name>Philiris hypoxantha</tp:taxon-name></italic>.</p></tp:treatment-sec><tp:treatment-sec sec-type="Distribution"><title>Distribution.</title><p>Western and Madang Provinces, Papua New Guinea; Snow Mountains (Papua), Indonesia.</p><!--PageBreak--></tp:treatment-sec><tp:treatment-sec sec-type="Ecology"><title>Ecology.</title><p>Both <italic><tp:taxon-name>Philiris baiteta</tp:taxon-name></italic> (<xref ref-type="fig" rid="F7">Fig. 87</xref>) and <italic><tp:taxon-name>Philiris hypoxantha</tp:taxon-name></italic> were collected around midday as they settled on foliage some metres above the ground over a rapid flowing stream in precipitous terrain (<xref ref-type="fig" rid="F7">Fig. 86</xref>), together with a number of other <italic><tp:taxon-name>Philiris</tp:taxon-name></italic> species. Both species exhibited a rapid, fluttering flight.</p></tp:treatment-sec><tp:treatment-sec sec-type="Remarks"><title>Remarks.</title><p><italic><tp:taxon-name>Philiris baiteta</tp:taxon-name></italic> appears to form a small group within <italic><tp:taxon-name>Philiris</tp:taxon-name></italic> also comprising <italic><tp:taxon-name>Philiris hemileuca</tp:taxon-name></italic> (holotype; <xref ref-type="fig" rid="F3">Figs 36</xref>, <xref ref-type="fig" rid="F3">37</xref>) and <italic><tp:taxon-name>Philiris hypoxantha</tp:taxon-name></italic> (<xref ref-type="fig" rid="F3">Figs 34</xref>, <xref ref-type="fig" rid="F3">35</xref>) and <italic><tp:taxon-name>Philiris baiteta</tp:taxon-name></italic> appears to fall midway between the two. All species have been taken in the Hindenburg Range area, Western Province, where <italic><tp:taxon-name>Philiris hemileuca</tp:taxon-name></italic> occurs above about 1500 m, while <italic><tp:taxon-name>Philiris hypoxantha</tp:taxon-name></italic> and <italic><tp:taxon-name>Philiris baiteta</tp:taxon-name></italic> have been taken together at around 1000 m. The latter two species have also been taken flying together elsewhere, in the Snow Mountains, where A. Meek even collected both species on the same day.</p></tp:treatment-sec><tp:treatment-sec><!--Section generated to contain objects referenced in tp:taxon-treatment.--><fig id="F2" position="float" orientation="portrait"><label>Figures 16–30.</label><caption><p><italic><tp:taxon-name>Philiris</tp:taxon-name></italic> adults (left side upperside and right side underside, where halved) and label data. <bold>16</bold> <italic><tp:taxon-name>Philiris lavendula</tp:taxon-name></italic> holotype ♂ (halved, flipped horizontally) <bold>17</bold> <italic><tp:taxon-name>Philiris lavendula</tp:taxon-name></italic> holotype ♂ label data <bold>18</bold> <italic><tp:taxon-name>Philiris vicina</tp:taxon-name></italic> holotype ♂ (halved) <bold>19</bold> <italic><tp:taxon-name>Philiris vicina</tp:taxon-name></italic> holotype ♂ label data <bold>20</bold> <italic><tp:taxon-name>Philiris marginata</tp:taxon-name></italic> holotype ♂ (halved, flipped horizontally) <bold>21</bold> <italic><tp:taxon-name>Philiris marginata</tp:taxon-name></italic> holotype ♂ label data <bold>22</bold> <italic><tp:taxon-name>Philiris fulgens</tp:taxon-name></italic> holotype ♂ (halved) <bold>23</bold> <italic><tp:taxon-name>Philiris fulgens</tp:taxon-name></italic> holotype ♂ label data <bold>24</bold> <italic><tp:taxon-name>Philiris fulgens septentrionalis</tp:taxon-name></italic> holotype ♂ (halved) <bold>25</bold> <italic><tp:taxon-name>Philiris fulgens septentrionalis</tp:taxon-name></italic> holotype ♂ label data <bold>26</bold> <italic><tp:taxon-name>Philiris apicalis</tp:taxon-name></italic> holotype ♂ (halved) <bold>27</bold> <italic><tp:taxon-name>Philiris apicalis</tp:taxon-name></italic> holotype ♂ label data <bold>28</bold> <italic><tp:taxon-name>Philiris apicalis ginni</tp:taxon-name></italic> ♂ (halved) <bold>29</bold> <italic><tp:taxon-name>Philiris baiteta</tp:taxon-name></italic> holotype ♂ upperside <bold>30</bold> <italic><tp:taxon-name>Philiris baiteta</tp:taxon-name></italic> holotype ♂ underside. Scale bar = 10 mm.</p></caption><graphic xmlns:xlink="http://www.w3.org/1999/xlink" xlink:href="zookeys-395-033-g002.jpg" position="float" orientation="portrait" xlink:type="simple"/></fig><fig id="F5" position="float" orientation="portrait"><label>Figures 61–70.</label><caption><p><italic><tp:taxon-name>Philiris</tp:taxon-name></italic> male genitalia (<bold>a</bold> genitalia in ventral view with aedeagus removed, <bold>b</bold> genitalia in lateral view, <bold>c</bold> aedeagus in lateral view). <bold>61</bold> <italic><tp:taxon-name>Philiris petriei</tp:taxon-name></italic> (Whiteman Range, West New Britain Province) <bold>62</bold> <italic><tp:taxon-name>Philiris harterti</tp:taxon-name></italic> (Nr. Wabo, Gulf Province) <bold>63</bold> <italic><tp:taxon-name>Philiris bubalisatina</tp:taxon-name></italic> holotype ♂ <bold>64</bold> <italic><tp:taxon-name>Philiris baiteta</tp:taxon-name></italic> (Hindenburg Range, Western Province) <bold>65</bold> <italic><tp:taxon-name>Philiris hemileuca</tp:taxon-name></italic> (Telefomin, West Sepik Province) <bold>66</bold> <italic><tp:taxon-name>Philiris hypoxantha</tp:taxon-name></italic> (Nr. Oetakwa River, Papua) <bold>67</bold> <italic><tp:taxon-name>Philiris radicala</tp:taxon-name></italic> holotype ♂ <bold>68</bold> <italic><tp:taxon-name>Philiris radicala</tp:taxon-name></italic> (Hindenburg Range, Western Province) <bold>69</bold> <italic><tp:taxon-name>Philiris intensa</tp:taxon-name></italic> (Bulolo, Morobe Province), <bold>70</bold> <italic><tp:taxon-name>Philiris intensa</tp:taxon-name></italic> (Nr. Wabo, Gulf Province). Scale bar = approx. 1 mm.</p></caption><graphic xmlns:xlink="http://www.w3.org/1999/xlink" xlink:href="zookeys-395-033-g005.jpg" position="float" orientation="portrait" xlink:type="simple"/></fig><fig id="F6" position="float" orientation="portrait"><label>Figures 71–83.</label><caption><p><italic><tp:taxon-name>Philiris</tp:taxon-name></italic> male genitalia. <bold>71</bold> <italic><tp:taxon-name>Philiris albiplaga</tp:taxon-name></italic> (Mefor Island, Papua) (<bold>a</bold> sociuncus in ventral view, <bold>b</bold> valvae in ventral view, <bold>c</bold> aedeagus in lateral view) <bold>72</bold> <italic><tp:taxon-name>Philiris hindenburgensis</tp:taxon-name></italic> holotype ♂, (<bold>a</bold> genitalia in ventral view with aedeagus removed, <bold>b</bold> genitalia in lateral view, <bold>c</bold> aedeagus in lateral view) <bold>73</bold> <italic><tp:taxon-name>Philiris parsonsi</tp:taxon-name></italic> holotype ♂, (<bold>a</bold> genitalia in ventral view with aedeagus removed, <bold>b</bold> genitalia in lateral view, <bold>c</bold> aedeagus in lateral view) <bold>74</bold> <italic><tp:taxon-name>Philiris angabunga</tp:taxon-name></italic> ♂ (Fane, Central Province) (<bold>a</bold> genitalia in ventral view with aedeagus removed, <bold>b</bold> genitalia in lateral view, <bold>c</bold> aedeagus in lateral view) <bold>75</bold> <italic><tp:taxon-name>Philiris lavendula</tp:taxon-name></italic> holotype ♂ genitalia in ventral view <bold>76</bold> <italic><tp:taxon-name>Philiris marginata</tp:taxon-name></italic> holotype ♂ genitalia in ventral view <bold>77</bold> <italic><tp:taxon-name>Philiris vicina</tp:taxon-name></italic> holotype ♂ genitalia in ventral view with aedeagus at right <bold>78</bold> <italic><tp:taxon-name>Philiris fulgens</tp:taxon-name></italic> holotype ♂ genitalia in ventral view with aedeagus at right <bold>79</bold> <italic><tp:taxon-name>Philiris fulgens septentrionalis</tp:taxon-name></italic> holotype ♂ genitalia in ventral view with aedeagus at right <bold>80</bold> <italic><tp:taxon-name>Philiris apicalis</tp:taxon-name></italic> holotype ♂ genitalia in ventral view <bold>81</bold> <italic><tp:taxon-name>Philiris satis</tp:taxon-name></italic> holotype ♂ genitalia in ventral view <bold>82</bold> <italic><tp:taxon-name>Philiris oreas</tp:taxon-name></italic> holotype ♂ genitalia in ventral view <bold>83</bold> <italic><tp:taxon-name>Philiris albihumerata</tp:taxon-name></italic> holotype ♂ genitalia in ventral view.</p></caption><graphic xmlns:xlink="http://www.w3.org/1999/xlink" xlink:href="zookeys-395-033-g006.jpg" position="float" orientation="portrait" xlink:type="simple"/></fig><fig id="F7" position="float" orientation="portrait"><label>Figures 84–98.</label><caption><p><italic><tp:taxon-name>Philiris</tp:taxon-name></italic> habitats, live adults and early stages. <bold>84</bold> Mt. Otto, West New Britain Province–typical habitat of <italic><tp:taxon-name>Philiris petriei</tp:taxon-name></italic> <bold>85</bold> Hindenburg Range 1800 m, Western Province–type locality of <italic><tp:taxon-name>Philiris hindenburgensis</tp:taxon-name></italic> <bold>86</bold> Hindenburg Range, approx. 1000 m, near type locality of <italic><tp:taxon-name>Philiris baiteta</tp:taxon-name></italic> and <italic><tp:taxon-name>Philiris radicala</tp:taxon-name></italic> <bold>87</bold> <italic><tp:taxon-name>Philiris baiteta</tp:taxon-name></italic> male perched in territory (Hindenburg Range) <bold>88</bold> <italic><tp:taxon-name>Philiris petriei</tp:taxon-name></italic> second instar larva in dorsal view <bold>89</bold> <italic><tp:taxon-name>Philiris petriei</tp:taxon-name></italic> fourth instar larva in dorsal view <bold>90</bold> <italic><tp:taxon-name>Philiris petriei</tp:taxon-name></italic> final instar larva in dorsal view <bold>91</bold> <italic><tp:taxon-name>Philiris petriei</tp:taxon-name></italic> pupa in dorsal view <bold>92</bold> <italic><tp:taxon-name>Philiris petriei</tp:taxon-name></italic> pupa in lateral view <bold>93</bold> <italic><tp:taxon-name>Philiris harterti</tp:taxon-name></italic> final instar larva in dorsal view <bold>94</bold> <italic><tp:taxon-name>Philiris harterti</tp:taxon-name></italic> pupa in dorsal view <bold>95</bold> <italic><tp:taxon-name>Philiris harterti</tp:taxon-name></italic> pupa in lateral view <bold>96</bold> <italic><tp:taxon-name>Philiris harterti</tp:taxon-name></italic> final instar larva in lateral view <bold>97</bold> <italic><tp:taxon-name>Philiris petriei</tp:taxon-name></italic> adult male frons <bold>98</bold> <italic><tp:taxon-name>Philiris harterti</tp:taxon-name></italic> adult male frons. Scale bar = 1 mm (Fig. 88), = 2 mm (Figs 89–96).</p></caption><graphic xmlns:xlink="http://www.w3.org/1999/xlink" xlink:href="zookeys-395-033-g007.jpg" position="float" orientation="portrait" xlink:type="simple"/></fig></tp:treatment-sec><ref-list><ref id="B12"><mixed-citation xmlns:xlink="http://www.w3.org/1999/xlink" xlink:type="simple"><person-group><name name-style="western"><surname>Röber</surname><given-names>J</given-names></name></person-group> (<year>1926</year>) <article-title>Lepidopterologisches.</article-title><source>Ent. Mitt.</source><volume>15</volume>: <fpage>226</fpage>–<lpage>230</lpage>, <fpage>372</fpage>–<lpage>377</lpage>.</mixed-citation></ref><ref id="B16"><mixed-citation xmlns:xlink="http://www.w3.org/1999/xlink" xlink:type="simple"><person-group><name name-style="western"><surname>Tite</surname><given-names>GE</given-names></name></person-group> (<year>1963</year>) <article-title>A revision of the genus <italic>Candalides</italic> and allied genera (Lepidoptera: Lycaenidae).</article-title><source>Bulletin of the British Museum (Natural History), London, Entomology</source><volume>14</volume>: <fpage>197</fpage>–<lpage>259</lpage>.</mixed-citation></ref><ref id="B11"><mixed-citation xmlns:xlink="http://www.w3.org/1999/xlink" xlink:type="simple"><person-group><name name-style="western"><surname>Parsons</surname><given-names>MJ</given-names></name></person-group> (<year>1998</year>) <article-title>The butterflies of Papua New Guinea. Their systematics and biology.</article-title><publisher-loc>London</publisher-loc> (<publisher-name>Academic Pr.</publisher-name>), <lpage>737</lpage> pp., <comment>26 + 139 pls</comment>.</mixed-citation></ref></ref-list></tp:taxon-treatment>
