# Supplementary material for: Six new species of Philiris Röber, 1891 (Lepidoptera, Lycaenidae) from Papua New Guinea
Source: Zookeys. 2014 Apr 1;(395):33–55. doi: 10.3897/zookeys.395.7110 (PMC3978236; doi:10.3897/zookeys.395.7110)
Supplement: XML Treatment for Philiris radicala [file zookeys.395.7110-treatment4.xml]

<!DOCTYPE tp:taxon-treatment
  PUBLIC "-//TaxonX//DTD Taxonomic Treatment Publishing DTD v0 20100105//EN" "tax-treatment-NSO.dtd">
<tp:taxon-treatment xmlns:tp="http://www.plazi.org/taxpub"><tp:treatment-meta><mixed-citation publication-type="journal"><person-group><name><surname>Müller</surname><given-names>Chris J.</given-names></name></person-group><article-title>Six new species of <italic>Philiris</italic> Röber, 1891 (Lepidoptera, Lycaenidae) from Papua New Guinea</article-title><source>Zookeys</source><day>1</day><month>4</month><year>2014</year><volume>2014</volume><issue>395</issue><fpage>33</fpage><lpage>55</lpage><pub-id pub-id-type="doi">10.3897/zookeys.395.7110</pub-id></mixed-citation></tp:treatment-meta><tp:nomenclature><tp:taxon-name>
                        <tp:taxon-name-part taxon-name-part-type="genus">Philiris</tp:taxon-name-part>
                        <tp:taxon-name-part taxon-name-part-type="species">radicala</tp:taxon-name-part>
                        <object-id xmlns:xlink="http://www.w3.org/1999/xlink" content-type="zoobank" xlink:type="simple">http://zoobank.org/EEF3D73A-0478-45A0-83B8-997BBECA6B9B</object-id>
                        <object-id xmlns:xlink="http://www.w3.org/1999/xlink" xlink:type="simple">http://species-id.net/wiki/Philiris_radicala</object-id>
                    </tp:taxon-name><tp:taxon-authority>Müller</tp:taxon-authority><tp:taxon-status xmlns:xlink="http://www.w3.org/1999/xlink" xlink:type="simple">sp. n.</tp:taxon-status><xref ref-type="fig" rid="F3">Figs 38–43</xref><xref ref-type="fig" rid="F5">, 67</xref><xref ref-type="fig" rid="F5">, 68</xref></tp:nomenclature><tp:treatment-sec sec-type="Type material"><title>Type material.</title><p>Holotype ♂ (<xref ref-type="fig" rid="F3">Figs 38–40</xref>): “Papua New Guinea, Hindenburg Range, Western Province, 1000 m, <named-content xmlns:xlink="http://www.w3.org/1999/xlink" content-type="dwc:verbatimCoordinates" xlink:type="simple">5°13'S, 141°14'E</named-content>, 13–17 Feb, 2013, Chris J. Müller, genitalia dissected and held in vial pinned to specimen, (ANIC), Registration: ANIC Database No. 31-023125. Paratypes (7 ♂♂, 2 ♀♀): labelled the same as the holotype (1 ♂ AM, 1 ♂ BMNH, 1 ♂ NARI, 4 ♂♂ CJMC, 1 ♀ ANIC, 1 ♀ AM).</p></tp:treatment-sec><tp:treatment-sec sec-type="Diagnosis"><title>Diagnosis.</title><p><italic><tp:taxon-name>Philiris radicala</tp:taxon-name></italic> is unique within <italic><tp:taxon-name>Philiris</tp:taxon-name></italic>, with its very unusual colouration in the male upperside and matt white underside ground colour and dark border to the underside termen in both sexes. The taxon shows some relationship to <italic><tp:taxon-name>Philiris intensa</tp:taxon-name></italic> (Butler, 1876) (Holotype; <xref ref-type="fig" rid="F3">Figs 44</xref>, <xref ref-type="fig" rid="F3">45</xref> and female; <xref ref-type="fig" rid="F4">Fig. 46</xref>), with which it flies in the Hindenburg Range, although the latter species is more commonly encountered below 500 m, while <italic><tp:taxon-name>Philiris radicala</tp:taxon-name></italic> flies between 700–1100 m. The male upperside of <italic><tp:taxon-name>Philiris intensa</tp:taxon-name></italic> is a deep, bright, shining sky blue, whereas that in <italic><tp:taxon-name>Philiris radicala</tp:taxon-name></italic> is an iridescent turquoise (green-blue). The dark border to both wings on the upperside of the male <italic><tp:taxon-name>Philiris radicala</tp:taxon-name></italic> is much broader than in <italic><tp:taxon-name>Philiris intensa</tp:taxon-name></italic> and the border of the forewing is straight, forming a line between the postmedian section of the costa and the tornus, while this border is curved in <italic><tp:taxon-name>Philiris intensa</tp:taxon-name></italic>. The female upperside of <italic><tp:taxon-name>Philiris radicala</tp:taxon-name></italic> bears very large white median patches on both wings, unlike <italic><tp:taxon-name>Philiris intensa</tp:taxon-name></italic> and the discocellulars of <italic><tp:taxon-name>Philiris radicala</tp:taxon-name></italic> are distinctly dark brown. On the underside of both sexes the ground colour is an unusual powdery matt white, the termen of both wings is heavily blackened, particularly at the vein ends, and dark scaling occurs in the subterminal area. These features are not present in <italic><tp:taxon-name>Philiris intensa</tp:taxon-name></italic>.</p><fig id="F4" position="float" orientation="portrait"><label>Figures 46–60.</label><caption><p><italic><tp:taxon-name>Philiris</tp:taxon-name></italic> adults (left side upperside and right side underside, where halved) and label data. <bold>46</bold> <italic><tp:taxon-name>Philiris intensa</tp:taxon-name></italic> ♀ (halved) (Hindenburg Range, Western Province), <bold>47</bold> <italic><tp:taxon-name>Philiris hindenburgensis</tp:taxon-name></italic> holotype ♂ upperside <bold>48</bold> <italic><tp:taxon-name>Philiris hindenburgensis</tp:taxon-name></italic> holotype ♂ underside <bold>49</bold> <italic><tp:taxon-name>Philiris hindenburgensis</tp:taxon-name></italic> holotype ♂ label data <bold>50</bold> <italic><tp:taxon-name>Philiris satis</tp:taxon-name></italic> holotype ♂ (halved) <bold>51</bold> <italic><tp:taxon-name>Philiris satis</tp:taxon-name></italic> holotype ♂ label data <bold>52</bold> <italic><tp:taxon-name>Philiris oreas</tp:taxon-name></italic> holotype ♂ (halved) <bold>53</bold> <italic><tp:taxon-name>Philiris oreas</tp:taxon-name></italic> holotype ♂ label data <bold>54</bold> <italic><tp:taxon-name>Philiris albihumerata</tp:taxon-name></italic> holotype ♂ (halved) <bold>55</bold> <italic><tp:taxon-name>Philiris albihumerata</tp:taxon-name></italic> holotype ♂ label data <bold>56</bold> <italic><tp:taxon-name>Philiris parsonsi</tp:taxon-name></italic> holotype ♂ upperside <bold>57</bold> <italic><tp:taxon-name>Philiris parsonsi</tp:taxon-name></italic> holotype ♂ underside <bold>58</bold> <italic><tp:taxon-name>Philiris parsonsi</tp:taxon-name></italic> holotype ♂ label data <bold>59</bold> <italic><tp:taxon-name>Philiris angabunga</tp:taxon-name></italic> holotype ♂ (halved) <bold>60</bold> <italic><tp:taxon-name>Philiris angabunga</tp:taxon-name></italic> holotype ♂ label data. Scale bar = 10 mm.</p></caption><graphic xmlns:xlink="http://www.w3.org/1999/xlink" xlink:href="zookeys-395-033-g004.jpg" position="float" orientation="portrait" xlink:type="simple"/></fig><p>The male genitalia of <!--PageBreak--><!--PageBreak--><italic><tp:taxon-name>Philiris radicala</tp:taxon-name></italic> corroborates a relationship with <italic><tp:taxon-name>Philiris intensa</tp:taxon-name></italic>, with both possessing laterally pointed socii (more so in the latter species than in <italic><tp:taxon-name>Philiris radicala</tp:taxon-name></italic>, see <xref ref-type="fig" rid="F5">Figs 69</xref>, <xref ref-type="fig" rid="F5">70</xref>) and similar aedeagi. Both taxa also bear triangular-shaped valvae, which are approximately equilateral in <italic><tp:taxon-name>Philiris radicala</tp:taxon-name></italic> but much longer and apically tapered in <italic><tp:taxon-name>Philiris intensa</tp:taxon-name></italic>. The valvae are slightly asymmetrical in <italic><tp:taxon-name>Philiris radicala</tp:taxon-name></italic> but symmetrical in the latter species.</p><fig id="F5" position="float" orientation="portrait"><label>Figures 61–70.</label><caption><p><italic><tp:taxon-name>Philiris</tp:taxon-name></italic> male genitalia (<bold>a</bold> genitalia in ventral view with aedeagus removed, <bold>b</bold> genitalia in lateral view, <bold>c</bold> aedeagus in lateral view). <bold>61</bold> <italic><tp:taxon-name>Philiris petriei</tp:taxon-name></italic> (Whiteman Range, West New Britain Province) <bold>62</bold> <italic><tp:taxon-name>Philiris harterti</tp:taxon-name></italic> (Nr. Wabo, Gulf Province) <bold>63</bold> <italic><tp:taxon-name>Philiris bubalisatina</tp:taxon-name></italic> holotype ♂ <bold>64</bold> <italic><tp:taxon-name>Philiris baiteta</tp:taxon-name></italic> (Hindenburg Range, Western Province) <bold>65</bold> <italic><tp:taxon-name>Philiris hemileuca</tp:taxon-name></italic> (Telefomin, West Sepik Province) <bold>66</bold> <italic><tp:taxon-name>Philiris hypoxantha</tp:taxon-name></italic> (Nr. Oetakwa River, Papua) <bold>67</bold> <italic><tp:taxon-name>Philiris radicala</tp:taxon-name></italic> holotype ♂ <bold>68</bold> <italic><tp:taxon-name>Philiris radicala</tp:taxon-name></italic> (Hindenburg Range, Western Province) <bold>69</bold> <italic><tp:taxon-name>Philiris intensa</tp:taxon-name></italic> (Bulolo, Morobe Province), <bold>70</bold> <italic><tp:taxon-name>Philiris intensa</tp:taxon-name></italic> (Nr. Wabo, Gulf Province). Scale bar = approx. 1 mm.</p></caption><graphic xmlns:xlink="http://www.w3.org/1999/xlink" xlink:href="zookeys-395-033-g005.jpg" position="float" orientation="portrait" xlink:type="simple"/></fig></tp:treatment-sec><tp:treatment-sec sec-type="Description"><title>Description.</title><p>♂ (<xref ref-type="fig" rid="F3">Figs 38–40</xref>): Forewing length 17 mm, antenna 9 mm (holotype). Head, palpus and thorax dark grey dorsally, white ventrally, abdomen dark grey dorsally, white ventrally, frons dark grey with white eye ring; legs white with black areas on tibiae; antenna shaft black, ringed conspicuously with white between segments, apex of club tipped with brown.</p><p>Fore wing termen slightly convex, inner margin very slightly bowed near base, apex slightly rounded; upperside bright shining turquoise, costa and termen broadly black, 2 mm wide at tornus but up to 5 mm wide at apex, the boundary between the dark border and shining turquoise area is straight between veins 2 and 8, cilia white but broadly black at vein ends, giving chequered appearance; underside matt white with apical area suffused with black scales, termen and vein ends distinctly black, cilia as in upperside.</p><p>Hind wing rounded; upperside bright shining turquoise, termen broadly black (2 mm wide), between inner margin and vein 1a dark brown-black, grading to light grey-brown basally, apex broadly black, costa broadly light grey, basally grey-brown, cilia white but broadly black at vein ends, giving chequered appearance; underside matt white, subterminal area narrowly suffused with black scales, termen and vein ends distinctly black, cilia as in upperside.</p><p>Male genitalia (<xref ref-type="fig" rid="F5">Figs 67</xref>, <xref ref-type="fig" rid="F5">68</xref>): Vinculum and tegumen ring oval, enlarged towards sociuncus, sociuncus broad, socii with lateral margin pointed apically, dorsally sub-rounded, socii separated by slightly protruding sinus, saccus tapered posteriorly, brachium tapered dorsally and slightly hooked at apex; valva slightly asymmetrical, with left valva longer than left valva, valva equilateral triangle-shaped; phallus slender, with zone of intricate cornuti in post-zonal section, vesica with central ‘tongue’ apically.</p><p>♀ (<xref ref-type="fig" rid="F3">Figs 41</xref>, <xref ref-type="fig" rid="F3">42</xref>): Forewing length (17 mm), antenna length (9 mm), antenna, head, palpus, thorax, legs and abdomen similar to male.</p><p>Fore wing termen slightly convex, inner margin very slightly bowed near base, apex slightly rounded; upperside dark brown-black, large area of white extending from base along inner margin to postmedian area and occupying about two-thirds of cell, margins of this pale patch suffused with powder blue, costal half of discocellulars heavily brown-black, intruding into pale area, cilia as in male; underside as in male.</p><p>Hind wing rounded; upperside dark brown-black, apical area broadly grey-white, cell and basal area along vein 1b grey-white with powder blue suffusion, inner margin and basal part of costa light grey-brown, discocellulars heavily brown-black, intruding into pale area, cilia as in male; underside as in male.</p></tp:treatment-sec><tp:treatment-sec sec-type="Etymology"><title>Etymology.</title><p>The name ‘radicala’ reflects the extraordinary colouration of the male upperside and overall divergent morphology of this species.</p></tp:treatment-sec><tp:treatment-sec sec-type="Distribution"><title>Distribution.</title><p>Western Province, Papua New Guinea.</p></tp:treatment-sec><tp:treatment-sec sec-type="Ecology"><title>Ecology.</title><p>Males of <!--PageBreak--><italic><tp:taxon-name>Philiris radicala</tp:taxon-name></italic> were taken around midday and early afternoon as they settled at the tops of tall saplings, between 8–10 metres above the ground, in small clearings created by tree falls in very steep terrain. Females were recorded in similar areas, where they fed at the small white flowers of an unidentified tree. Conversely, males of <italic><tp:taxon-name>Philiris intensa</tp:taxon-name></italic>, flying at the same localities but generally at a lower altitude, were always seen to fly within 2–3 metres above the ground in areas of regrowth proximal to streams.</p></tp:treatment-sec><tp:treatment-sec><!--Section generated to contain objects referenced in tp:taxon-treatment.--><fig id="F3" position="float" orientation="portrait"><label>Figures 31–45.</label><caption><p><italic><tp:taxon-name>Philiris</tp:taxon-name></italic> adults (left side upperside and right side underside, where halved) and label data. <bold>31</bold> <italic><tp:taxon-name>Philiris baiteta</tp:taxon-name></italic> holotype ♂ label data <bold>32</bold> <italic><tp:taxon-name>Philiris baiteta</tp:taxon-name></italic> paratype ♀ upperside <bold>33</bold> <italic><tp:taxon-name>Philiris baiteta</tp:taxon-name></italic> paratype ♀ underside <bold>34</bold> <italic><tp:taxon-name>Philiris hypoxantha</tp:taxon-name></italic> ♂ (halved) <bold>35</bold> <italic><tp:taxon-name>Philiris hypoxantha</tp:taxon-name></italic> ♀ (halved) <bold>36</bold> <italic><tp:taxon-name>Philiris hemileuca</tp:taxon-name></italic> holotype ♂ (halved, flipped horizontally) <bold>37</bold> <italic><tp:taxon-name>Philiris hemileuca</tp:taxon-name></italic> holotype ♂ label data <bold>38</bold> <italic><tp:taxon-name>Philiris radicala</tp:taxon-name></italic> holotype ♂ upperside <bold>39</bold> <italic><tp:taxon-name>Philiris radicala</tp:taxon-name></italic> holotype ♂ underside <bold>40</bold> <italic><tp:taxon-name>Philiris radicala</tp:taxon-name></italic> holotype ♂ label data <bold>41</bold> <italic><tp:taxon-name>Philiris radicala</tp:taxon-name></italic> paratype ♀ upperside <bold>42</bold> <italic><tp:taxon-name>Philiris radicala</tp:taxon-name></italic> paratype ♀ underside <bold>43</bold> <italic><tp:taxon-name>Philiris radicala</tp:taxon-name></italic> paratype ♂ (halved, flipped horizontally) <bold>44</bold> <italic><tp:taxon-name>Philiris intensa</tp:taxon-name></italic> holotype ♂ (halved) <bold>45</bold> <italic><tp:taxon-name>Philiris intensa</tp:taxon-name></italic> holotype ♂ label data. Scale bar = 10 mm.</p></caption><graphic xmlns:xlink="http://www.w3.org/1999/xlink" xlink:href="zookeys-395-033-g003.jpg" position="float" orientation="portrait" xlink:type="simple"/></fig></tp:treatment-sec></tp:taxon-treatment>
