# Supplementary material for: Six new species of Philiris Röber, 1891 (Lepidoptera, Lycaenidae) from Papua New Guinea
Source: Zookeys. 2014 Apr 1;(395):33–55. doi: 10.3897/zookeys.395.7110 (PMC3978236; doi:10.3897/zookeys.395.7110)
Supplement: XML Treatment for Philiris hindenburgensis [file zookeys.395.7110-treatment5.xml]

<!DOCTYPE tp:taxon-treatment
  PUBLIC "-//TaxonX//DTD Taxonomic Treatment Publishing DTD v0 20100105//EN" "tax-treatment-NSO.dtd">
<tp:taxon-treatment xmlns:tp="http://www.plazi.org/taxpub"><tp:treatment-meta><mixed-citation publication-type="journal"><person-group><name><surname>Müller</surname><given-names>Chris J.</given-names></name></person-group><article-title>Six new species of <italic>Philiris</italic> Röber, 1891 (Lepidoptera, Lycaenidae) from Papua New Guinea</article-title><source>Zookeys</source><day>1</day><month>4</month><year>2014</year><volume>2014</volume><issue>395</issue><fpage>33</fpage><lpage>55</lpage><pub-id pub-id-type="doi">10.3897/zookeys.395.7110</pub-id></mixed-citation></tp:treatment-meta><tp:nomenclature><tp:taxon-name>
                        <tp:taxon-name-part taxon-name-part-type="genus">Philiris</tp:taxon-name-part>
                        <tp:taxon-name-part taxon-name-part-type="species">hindenburgensis</tp:taxon-name-part>
                        <object-id xmlns:xlink="http://www.w3.org/1999/xlink" content-type="zoobank" xlink:type="simple">http://zoobank.org/5DE19383-BA6A-42EA-A2A2-FC8D199927C7</object-id>
                        <object-id xmlns:xlink="http://www.w3.org/1999/xlink" xlink:type="simple">http://species-id.net/wiki/Philiris_hindenburgensis</object-id>
                    </tp:taxon-name><tp:taxon-authority>Müller</tp:taxon-authority><tp:taxon-status xmlns:xlink="http://www.w3.org/1999/xlink" xlink:type="simple">sp. n.</tp:taxon-status><xref ref-type="fig" rid="F4">Figs 47–49</xref><xref ref-type="fig" rid="F6">, 72</xref></tp:nomenclature><tp:treatment-sec sec-type="Type material"><title>Type material.</title><p>Holotype ♂ (<xref ref-type="fig" rid="F4">Figs 47–49</xref>): Papua New Guinea, Hindenburg Wall, Western Province, 1800 m (<named-content xmlns:xlink="http://www.w3.org/1999/xlink" content-type="dwc:verbatimCoordinates" xlink:type="simple">5°07'S, 141°15'E</named-content>), 9–12 Feb, 2013, Chris J. Müller (ANIC), Registration: ANIC Database No. 31-023126. No Paratypes.</p></tp:treatment-sec><tp:treatment-sec sec-type="Diagnosis"><title>Diagnosis.</title><p><italic><tp:taxon-name>Philiris hindenburgensis</tp:taxon-name></italic> is a small species with rounded wings that is unique among those species in the genus with predominantly purple-blue uppersides to the males, in bearing a very broad dark border to the costa and inner margin of the hindwing upperside where the purple-blue is essentially restricted between veins 2 and 6. The broad forewing border that is parallel to the termen is also a feature of the males of <italic><tp:taxon-name>Philiris satis</tp:taxon-name></italic> Tite, 1963 (Holotype; <xref ref-type="fig" rid="F4">Figs 50</xref>, <xref ref-type="fig" rid="F4">51</xref>, <xref ref-type="fig" rid="F6">81</xref>), <italic><tp:taxon-name>Philiris oreas</tp:taxon-name></italic> Tite, 1963 (Holotype; <xref ref-type="fig" rid="F4">Figs 52</xref>, <xref ref-type="fig" rid="F4">53</xref>, <xref ref-type="fig" rid="F6">82</xref>) and <italic><tp:taxon-name>Philiris albihumerata</tp:taxon-name></italic> Tite, 1963 (Holotype; <xref ref-type="fig" rid="F4">Figs 54</xref>, <xref ref-type="fig" rid="F4">55</xref>, <xref ref-type="fig" rid="F6">83</xref>). However, these taxa all have glossy white undersides with a large, prominent black spot on the inner margin of the hindwing underside. In <italic><tp:taxon-name>Philiris hindenburgensis</tp:taxon-name></italic>, the underside is a light grey-white and the spot on the inner margin is merely represented as a barely recognisable brown smear.</p><fig id="F6" position="float" orientation="portrait"><label>Figures 71–83.</label><caption><p><italic><tp:taxon-name>Philiris</tp:taxon-name></italic> male genitalia. <bold>71</bold> <italic><tp:taxon-name>Philiris albiplaga</tp:taxon-name></italic> (Mefor Island, Papua) (<bold>a</bold> sociuncus in ventral view, <bold>b</bold> valvae in ventral view, <bold>c</bold> aedeagus in lateral view) <bold>72</bold> <italic><tp:taxon-name>Philiris hindenburgensis</tp:taxon-name></italic> holotype ♂, (<bold>a</bold> genitalia in ventral view with aedeagus removed, <bold>b</bold> genitalia in lateral view, <bold>c</bold> aedeagus in lateral view) <bold>73</bold> <italic><tp:taxon-name>Philiris parsonsi</tp:taxon-name></italic> holotype ♂, (<bold>a</bold> genitalia in ventral view with aedeagus removed, <bold>b</bold> genitalia in lateral view, <bold>c</bold> aedeagus in lateral view) <bold>74</bold> <italic><tp:taxon-name>Philiris angabunga</tp:taxon-name></italic> ♂ (Fane, Central Province) (<bold>a</bold> genitalia in ventral view with aedeagus removed, <bold>b</bold> genitalia in lateral view, <bold>c</bold> aedeagus in lateral view) <bold>75</bold> <italic><tp:taxon-name>Philiris lavendula</tp:taxon-name></italic> holotype ♂ genitalia in ventral view <bold>76</bold> <italic><tp:taxon-name>Philiris marginata</tp:taxon-name></italic> holotype ♂ genitalia in ventral view <bold>77</bold> <italic><tp:taxon-name>Philiris vicina</tp:taxon-name></italic> holotype ♂ genitalia in ventral view with aedeagus at right <bold>78</bold> <italic><tp:taxon-name>Philiris fulgens</tp:taxon-name></italic> holotype ♂ genitalia in ventral view with aedeagus at right <bold>79</bold> <italic><tp:taxon-name>Philiris fulgens septentrionalis</tp:taxon-name></italic> holotype ♂ genitalia in ventral view with aedeagus at right <bold>80</bold> <italic><tp:taxon-name>Philiris apicalis</tp:taxon-name></italic> holotype ♂ genitalia in ventral view <bold>81</bold> <italic><tp:taxon-name>Philiris satis</tp:taxon-name></italic> holotype ♂ genitalia in ventral view <bold>82</bold> <italic><tp:taxon-name>Philiris oreas</tp:taxon-name></italic> holotype ♂ genitalia in ventral view <bold>83</bold> <italic><tp:taxon-name>Philiris albihumerata</tp:taxon-name></italic> holotype ♂ genitalia in ventral view.</p></caption><graphic xmlns:xlink="http://www.w3.org/1999/xlink" xlink:href="zookeys-395-033-g006.jpg" position="float" orientation="portrait" xlink:type="simple"/></fig><p>The male genitalia of <italic><tp:taxon-name>Philiris hindenburgensis</tp:taxon-name></italic> are highly distinctive and do not resemble those of any known <italic><tp:taxon-name>Philiris</tp:taxon-name></italic> species. The sociuncus is long and tapered such that the socii are not obviously separated and the lateral margin of the socii is concave. The valvae in <italic><tp:taxon-name>Philiris hindenburgensis</tp:taxon-name></italic> are most unusual, with long, slightly asymmetric appendages stemming from the lateral margin of the bulbous base.</p></tp:treatment-sec><tp:treatment-sec sec-type="Description"><title>Description.</title><p>♂ (<xref ref-type="fig" rid="F4">Figs 47–48</xref>): Forewing length 15.5 mm, antenna 8.5 mm (holotype). Head, palpus and thorax dark grey dorsally, light grey ventrally, abdomen dark grey dorsally, light grey ventrally, frons dark grey with white eye ring; legs light grey with black areas on tibiae; antenna shaft black, ringed conspicuously with white between segments, apex of club brown.</p><p>Fore wing termen slightly convex, inner margin very slightly bowed in middle, apex slightly rounded; upperside dull frosty purple-blue, termen broadly dark brown-black and of even width (1.5 mm wide), cilia dark brown black; underside uniformly light grey-white, a small dark brown basal patch near inner margin, cilia light grey but dark brown-black at vein ends.</p><p>Hind wing rounded; upperside dull frosty purple-blue, costa and inner margin very broadly dark brown so that purple area is, with the exception of a few bordering purple scales, restricted between veins 2 and 6, termen broadly dark brown (approximately 1.5 mm wide), cilia light grey-white but dark brown at vein ends; underside <!--PageBreak--><!--PageBreak-->uniformly light grey-white, a very obscure small brown spot between veins 1a and 1b approximately one third the distance from the base to the tornus, cilia light grey-white, dark brown-black at vein ends.</p><p>Male genitalia (<xref ref-type="fig" rid="F6">Fig. 72</xref>): Vinculum and tegumen ring long, tapered posteriorly towards sociuncus, sociuncus narrow and rounded, socii with lateral margin pointed apically, concave in middle, dorsally socii unseparated by sinus, saccus tapered posteriorly, brachium long and tapered dorsally; valva slightly asymmetrical, with left valva longer than right valva, valva bulbous at base, with a long appendage stemming from lateral margin and tapering apically; phallus with large median zone of intricate cornuti, vesica with dorsal flange apically.</p><p>♀. Unknown.</p></tp:treatment-sec><tp:treatment-sec sec-type="Etymology"><title>Etymology.</title><p>This species is named after the type locality, the monumental Hindenburg Wall.</p></tp:treatment-sec><tp:treatment-sec sec-type="Distribution"><title>Distribution.</title><p>Western Province, Papua New Guinea.</p></tp:treatment-sec><tp:treatment-sec sec-type="Remarks"><title>Remarks.</title><p>Few species of <italic><tp:taxon-name>Philiris</tp:taxon-name></italic> occur at high altitude and in the Hindenburg Wall area at 1800 m (<xref ref-type="fig" rid="F7">Fig. 85</xref>) and above, the only species recorded by the author, besides <italic><tp:taxon-name>Philiris hindenburgensis</tp:taxon-name></italic>, were <italic><tp:taxon-name>Philiris biplaga</tp:taxon-name></italic> Sands, 1981 and <italic><tp:taxon-name>Philiris montigena</tp:taxon-name></italic> Tite, 1963, all of which were recorded proximal to streams during rare periods of strong sunshine.</p><fig id="F7" position="float" orientation="portrait"><label>Figures 84–98.</label><caption><p><italic><tp:taxon-name>Philiris</tp:taxon-name></italic> habitats, live adults and early stages. <bold>84</bold> Mt. Otto, West New Britain Province–typical habitat of <italic><tp:taxon-name>Philiris petriei</tp:taxon-name></italic> <bold>85</bold> Hindenburg Range 1800 m, Western Province–type locality of <italic><tp:taxon-name>Philiris hindenburgensis</tp:taxon-name></italic> <bold>86</bold> Hindenburg Range, approx. 1000 m, near type locality of <italic><tp:taxon-name>Philiris baiteta</tp:taxon-name></italic> and <italic><tp:taxon-name>Philiris radicala</tp:taxon-name></italic> <bold>87</bold> <italic><tp:taxon-name>Philiris baiteta</tp:taxon-name></italic> male perched in territory (Hindenburg Range) <bold>88</bold> <italic><tp:taxon-name>Philiris petriei</tp:taxon-name></italic> second instar larva in dorsal view <bold>89</bold> <italic><tp:taxon-name>Philiris petriei</tp:taxon-name></italic> fourth instar larva in dorsal view <bold>90</bold> <italic><tp:taxon-name>Philiris petriei</tp:taxon-name></italic> final instar larva in dorsal view <bold>91</bold> <italic><tp:taxon-name>Philiris petriei</tp:taxon-name></italic> pupa in dorsal view <bold>92</bold> <italic><tp:taxon-name>Philiris petriei</tp:taxon-name></italic> pupa in lateral view <bold>93</bold> <italic><tp:taxon-name>Philiris harterti</tp:taxon-name></italic> final instar larva in dorsal view <bold>94</bold> <italic><tp:taxon-name>Philiris harterti</tp:taxon-name></italic> pupa in dorsal view <bold>95</bold> <italic><tp:taxon-name>Philiris harterti</tp:taxon-name></italic> pupa in lateral view <bold>96</bold> <italic><tp:taxon-name>Philiris harterti</tp:taxon-name></italic> final instar larva in lateral view <bold>97</bold> <italic><tp:taxon-name>Philiris petriei</tp:taxon-name></italic> adult male frons <bold>98</bold> <italic><tp:taxon-name>Philiris harterti</tp:taxon-name></italic> adult male frons. Scale bar = 1 mm (Fig. 88), = 2 mm (Figs 89–96).</p></caption><graphic xmlns:xlink="http://www.w3.org/1999/xlink" xlink:href="zookeys-395-033-g007.jpg" position="float" orientation="portrait" xlink:type="simple"/></fig></tp:treatment-sec><tp:treatment-sec><!--Section generated to contain objects referenced in tp:taxon-treatment.--><fig id="F4" position="float" orientation="portrait"><label>Figures 46–60.</label><caption><p><italic><tp:taxon-name>Philiris</tp:taxon-name></italic> adults (left side upperside and right side underside, where halved) and label data. <bold>46</bold> <italic><tp:taxon-name>Philiris intensa</tp:taxon-name></italic> ♀ (halved) (Hindenburg Range, Western Province), <bold>47</bold> <italic><tp:taxon-name>Philiris hindenburgensis</tp:taxon-name></italic> holotype ♂ upperside <bold>48</bold> <italic><tp:taxon-name>Philiris hindenburgensis</tp:taxon-name></italic> holotype ♂ underside <bold>49</bold> <italic><tp:taxon-name>Philiris hindenburgensis</tp:taxon-name></italic> holotype ♂ label data <bold>50</bold> <italic><tp:taxon-name>Philiris satis</tp:taxon-name></italic> holotype ♂ (halved) <bold>51</bold> <italic><tp:taxon-name>Philiris satis</tp:taxon-name></italic> holotype ♂ label data <bold>52</bold> <italic><tp:taxon-name>Philiris oreas</tp:taxon-name></italic> holotype ♂ (halved) <bold>53</bold> <italic><tp:taxon-name>Philiris oreas</tp:taxon-name></italic> holotype ♂ label data <bold>54</bold> <italic><tp:taxon-name>Philiris albihumerata</tp:taxon-name></italic> holotype ♂ (halved) <bold>55</bold> <italic><tp:taxon-name>Philiris albihumerata</tp:taxon-name></italic> holotype ♂ label data <bold>56</bold> <italic><tp:taxon-name>Philiris parsonsi</tp:taxon-name></italic> holotype ♂ upperside <bold>57</bold> <italic><tp:taxon-name>Philiris parsonsi</tp:taxon-name></italic> holotype ♂ underside <bold>58</bold> <italic><tp:taxon-name>Philiris parsonsi</tp:taxon-name></italic> holotype ♂ label data <bold>59</bold> <italic><tp:taxon-name>Philiris angabunga</tp:taxon-name></italic> holotype ♂ (halved) <bold>60</bold> <italic><tp:taxon-name>Philiris angabunga</tp:taxon-name></italic> holotype ♂ label data. Scale bar = 10 mm.</p></caption><graphic xmlns:xlink="http://www.w3.org/1999/xlink" xlink:href="zookeys-395-033-g004.jpg" position="float" orientation="portrait" xlink:type="simple"/></fig></tp:treatment-sec></tp:taxon-treatment>
