# Supplementary material for: Six new species of Philiris Röber, 1891 (Lepidoptera, Lycaenidae) from Papua New Guinea
Source: Zookeys. 2014 Apr 1;(395):33–55. doi: 10.3897/zookeys.395.7110 (PMC3978236; doi:10.3897/zookeys.395.7110)
Supplement: XML Treatment for Philiris parsonsi [file zookeys.395.7110-treatment6.xml]

<!DOCTYPE tp:taxon-treatment
  PUBLIC "-//TaxonX//DTD Taxonomic Treatment Publishing DTD v0 20100105//EN" "tax-treatment-NSO.dtd">
<tp:taxon-treatment xmlns:tp="http://www.plazi.org/taxpub"><tp:treatment-meta><mixed-citation publication-type="journal"><person-group><name><surname>Müller</surname><given-names>Chris J.</given-names></name></person-group><article-title>Six new species of <italic>Philiris</italic> Röber, 1891 (Lepidoptera, Lycaenidae) from Papua New Guinea</article-title><source>Zookeys</source><day>1</day><month>4</month><year>2014</year><volume>2014</volume><issue>395</issue><fpage>33</fpage><lpage>55</lpage><pub-id pub-id-type="doi">10.3897/zookeys.395.7110</pub-id></mixed-citation></tp:treatment-meta><tp:nomenclature><tp:taxon-name>
                        <tp:taxon-name-part taxon-name-part-type="genus">Philiris</tp:taxon-name-part>
                        <tp:taxon-name-part taxon-name-part-type="species">parsonsi</tp:taxon-name-part>
                        <object-id xmlns:xlink="http://www.w3.org/1999/xlink" content-type="zoobank" xlink:type="simple">http://zoobank.org/92B7442D-AE55-430F-97EF-D716A2FC17D9</object-id>
                        <object-id xmlns:xlink="http://www.w3.org/1999/xlink" xlink:type="simple">http://species-id.net/wiki/Philiris_parsonsi</object-id>
                    </tp:taxon-name><tp:taxon-authority>Müller</tp:taxon-authority><tp:taxon-status xmlns:xlink="http://www.w3.org/1999/xlink" xlink:type="simple">sp. n.</tp:taxon-status><xref ref-type="fig" rid="F4">Figs 56–58</xref><xref ref-type="fig" rid="F6">, 73</xref><tp:nomenclature-citation-list><tp:nomenclature-citation><tp:taxon-name>Philiris</tp:taxon-name><comment> sp. c (<xref ref-type="bibr" rid="B11">Parsons 1998</xref>, p. 378, Plates 53, XII, XXVI)</comment></tp:nomenclature-citation></tp:nomenclature-citation-list></tp:nomenclature><tp:treatment-sec sec-type="Type material"><title>Type material.</title><p>Holotype ♂ (<xref ref-type="fig" rid="F4">Figs 56–58</xref>, <xref ref-type="fig" rid="F6">73</xref>): “On Creek nr. Kupeng, Nr. Koinambe Mission, W. Highlands Prov; PNG, M. J. Parsons, 18-11-1981, I. F. T. A. coll. Alt 1500m”, “Philiris sp. nov. ♂, M. J. Parsons det. 1982”, “Brit. Mus. 1987-194”, B.M.(N.H.) Rhopalocera No. (V) 1065”. No Paratypes.</p></tp:treatment-sec><tp:treatment-sec sec-type="Diagnosis"><title>Diagnosis.</title><!--PageBreak--><!--PageBreak--><!--PageBreak--><!--PageBreak--><p><italic><tp:taxon-name>Philiris parsonsi</tp:taxon-name></italic> is a distinctive species, presently known only from the unique male holotype, which <xref ref-type="bibr" rid="B11">Parsons (1998)</xref> illustrated as an undescribed species. He compared the external facies and male genitalia to <italic><tp:taxon-name>Philiris angabunga</tp:taxon-name></italic> Bethune-Baker, 1908 (Holotype; <xref ref-type="fig" rid="F4">Figs 59</xref>, <xref ref-type="fig" rid="F4">60</xref>), within the <italic><tp:taxon-name>Philiris refusa</tp:taxon-name></italic> (Grose-Smith, 1894) group. However, the shape of the forewing and the colouration and maculation of both wing surfaces are unlike any of the described species within that species group. The forewing of <italic><tp:taxon-name>Philiris parsonsi</tp:taxon-name></italic> is more elongated than in other species and the dark border is much narrower, with the exception of <italic><tp:taxon-name>Philiris biplaga</tp:taxon-name></italic> and <italic><tp:taxon-name>Philiris pagwi</tp:taxon-name></italic> Sands, 1979, which have borders parallel to the termen and broader at the tornus, respectively, while that in <italic><tp:taxon-name>Philiris parsonsi</tp:taxon-name></italic> is widest at the apex. The upperside ground colour in <italic><tp:taxon-name>Philiris parsonsi</tp:taxon-name></italic> is an unusual pale lilac colour and there are white scales present in the median area of the forewing, not present in other species. The underside configuration of black spots is more complex than in other species and bears a total of ten individual markings, whereas a maximum of five spots are present in any other species (that for <italic><tp:taxon-name>Philiris maculata</tp:taxon-name></italic> Sands, 1981).</p><p>The male genitalia of <italic><tp:taxon-name>Philiris parsonsi</tp:taxon-name></italic> (<xref ref-type="fig" rid="F6">Fig. 73</xref>) is also distinctive, the tegumen ring being very squat and squared dorsally when compared with that of <italic><tp:taxon-name>Philiris angabunga</tp:taxon-name></italic> (<xref ref-type="fig" rid="F6">Fig. 74</xref>). The socii in <italic><tp:taxon-name>Philiris parsonsi</tp:taxon-name></italic> are widely spaced and the valvae are smaller than those of <italic><tp:taxon-name>Philiris angabunga</tp:taxon-name></italic> and rounded, whereas those of <italic><tp:taxon-name>Philiris angabunga</tp:taxon-name></italic> are triangular-shaped.</p></tp:treatment-sec><tp:treatment-sec sec-type="Description"><title>Description.</title><p>♂ (<xref ref-type="fig" rid="F4">Figs 56–57</xref>): Forewing length 13.5 mm, antenna 7 mm (holotype). Head, palpus and thorax dark grey dorsally, white ventrally, abdomen dark grey dorsally, white ventrally, frons grey with white eye ring; legs white with black areas on tibiae; shaft black, ringed conspicuously with white between segments, apex of club brown.</p><p>Fore wing termen very slightly convex, inner margin very slightly bowed near base, apex slightly rounded; upperside pale lilac-blue, a scattering of white scales in median area, largely concentrated, but not restricted to, the area between veins 2 and 4, apical area broadly dark brown-black, border 5 mm wide at apex, narrowing evenly to meet tornus, cilia dark brown; underside dull white, cell with a large black spot (approximately 1.5 mm wide) about two thirds from base, two smaller obscure brown-black spots surrounding this spot, slightly closer to base and junction of cubitus with vein 3, discocellulars black, forming an elongated spot, cilia white, dark brown-black at vein ends.</p><p>Hind wing rounded; upperside pale lilac-blue, costa and inner margin dark, termen very narrowly dark brown (hairline thickness), cilia dark brown; underside dull white, two large (approximately 1.5 mm diameter) black spots in cell, about two thirds from base, a much smaller spot close to upper spot on basal side, a large black spot between veins 1a and 1b and another obscure dark brown spot of similar size between veins 1b and 2, both spots about one third from base, discocellulars black, forming an elongated spot, cilia as in forewing underside.</p><p>Male genitalia (<xref ref-type="fig" rid="F6">Fig. 73</xref>): Vinculum and tegumen ring approximately rectangular-shaped, expanded at sociuncus, sociuncus broad, socii with lateral margin rounded, dorsally socii widely separated by U-shaped sinus, saccus short and squared dorsally, brachium short and abruptly terminated; valva slightly asymmetrical, with right valva larger than left valva, valva rounded with a small protrusion apically; phallus with pre-zonal section shorter than post-zonal section, tapered apically.</p><p>♀. Unknown.</p></tp:treatment-sec><tp:treatment-sec sec-type="Etymology"><title>Etymology.</title><p>Named after the collector of the holotype, Dr Michael Parsons, California.</p></tp:treatment-sec><tp:treatment-sec sec-type="Distribution"><title>Distribution.</title><p>Western Highlands Province, Papua New Guinea.</p></tp:treatment-sec><tp:treatment-sec sec-type="Remarks"><title>Remarks.</title><p>The unique holotype was taken in a creek by Parsons (pers. comm. 2013), flying together with <italic><tp:taxon-name>Philiris angabunga</tp:taxon-name></italic>. Although not listed on the specimen label, <xref ref-type="bibr" rid="B11">Parsons (1998)</xref> noted that the creek is known as Wara [Tok Pisin for River] Pimbi.</p></tp:treatment-sec><tp:treatment-sec><!--Section generated to contain objects referenced in tp:taxon-treatment.--><fig id="F4" position="float" orientation="portrait"><label>Figures 46–60.</label><caption><p><italic><tp:taxon-name>Philiris</tp:taxon-name></italic> adults (left side upperside and right side underside, where halved) and label data. <bold>46</bold> <italic><tp:taxon-name>Philiris intensa</tp:taxon-name></italic> ♀ (halved) (Hindenburg Range, Western Province), <bold>47</bold> <italic><tp:taxon-name>Philiris hindenburgensis</tp:taxon-name></italic> holotype ♂ upperside <bold>48</bold> <italic><tp:taxon-name>Philiris hindenburgensis</tp:taxon-name></italic> holotype ♂ underside <bold>49</bold> <italic><tp:taxon-name>Philiris hindenburgensis</tp:taxon-name></italic> holotype ♂ label data <bold>50</bold> <italic><tp:taxon-name>Philiris satis</tp:taxon-name></italic> holotype ♂ (halved) <bold>51</bold> <italic><tp:taxon-name>Philiris satis</tp:taxon-name></italic> holotype ♂ label data <bold>52</bold> <italic><tp:taxon-name>Philiris oreas</tp:taxon-name></italic> holotype ♂ (halved) <bold>53</bold> <italic><tp:taxon-name>Philiris oreas</tp:taxon-name></italic> holotype ♂ label data <bold>54</bold> <italic><tp:taxon-name>Philiris albihumerata</tp:taxon-name></italic> holotype ♂ (halved) <bold>55</bold> <italic><tp:taxon-name>Philiris albihumerata</tp:taxon-name></italic> holotype ♂ label data <bold>56</bold> <italic><tp:taxon-name>Philiris parsonsi</tp:taxon-name></italic> holotype ♂ upperside <bold>57</bold> <italic><tp:taxon-name>Philiris parsonsi</tp:taxon-name></italic> holotype ♂ underside <bold>58</bold> <italic><tp:taxon-name>Philiris parsonsi</tp:taxon-name></italic> holotype ♂ label data <bold>59</bold> <italic><tp:taxon-name>Philiris angabunga</tp:taxon-name></italic> holotype ♂ (halved) <bold>60</bold> <italic><tp:taxon-name>Philiris angabunga</tp:taxon-name></italic> holotype ♂ label data. Scale bar = 10 mm.</p></caption><graphic xmlns:xlink="http://www.w3.org/1999/xlink" xlink:href="zookeys-395-033-g004.jpg" position="float" orientation="portrait" xlink:type="simple"/></fig><fig id="F6" position="float" orientation="portrait"><label>Figures 71–83.</label><caption><p><italic><tp:taxon-name>Philiris</tp:taxon-name></italic> male genitalia. <bold>71</bold> <italic><tp:taxon-name>Philiris albiplaga</tp:taxon-name></italic> (Mefor Island, Papua) (<bold>a</bold> sociuncus in ventral view, <bold>b</bold> valvae in ventral view, <bold>c</bold> aedeagus in lateral view) <bold>72</bold> <italic><tp:taxon-name>Philiris hindenburgensis</tp:taxon-name></italic> holotype ♂, (<bold>a</bold> genitalia in ventral view with aedeagus removed, <bold>b</bold> genitalia in lateral view, <bold>c</bold> aedeagus in lateral view) <bold>73</bold> <italic><tp:taxon-name>Philiris parsonsi</tp:taxon-name></italic> holotype ♂, (<bold>a</bold> genitalia in ventral view with aedeagus removed, <bold>b</bold> genitalia in lateral view, <bold>c</bold> aedeagus in lateral view) <bold>74</bold> <italic><tp:taxon-name>Philiris angabunga</tp:taxon-name></italic> ♂ (Fane, Central Province) (<bold>a</bold> genitalia in ventral view with aedeagus removed, <bold>b</bold> genitalia in lateral view, <bold>c</bold> aedeagus in lateral view) <bold>75</bold> <italic><tp:taxon-name>Philiris lavendula</tp:taxon-name></italic> holotype ♂ genitalia in ventral view <bold>76</bold> <italic><tp:taxon-name>Philiris marginata</tp:taxon-name></italic> holotype ♂ genitalia in ventral view <bold>77</bold> <italic><tp:taxon-name>Philiris vicina</tp:taxon-name></italic> holotype ♂ genitalia in ventral view with aedeagus at right <bold>78</bold> <italic><tp:taxon-name>Philiris fulgens</tp:taxon-name></italic> holotype ♂ genitalia in ventral view with aedeagus at right <bold>79</bold> <italic><tp:taxon-name>Philiris fulgens septentrionalis</tp:taxon-name></italic> holotype ♂ genitalia in ventral view with aedeagus at right <bold>80</bold> <italic><tp:taxon-name>Philiris apicalis</tp:taxon-name></italic> holotype ♂ genitalia in ventral view <bold>81</bold> <italic><tp:taxon-name>Philiris satis</tp:taxon-name></italic> holotype ♂ genitalia in ventral view <bold>82</bold> <italic><tp:taxon-name>Philiris oreas</tp:taxon-name></italic> holotype ♂ genitalia in ventral view <bold>83</bold> <italic><tp:taxon-name>Philiris albihumerata</tp:taxon-name></italic> holotype ♂ genitalia in ventral view.</p></caption><graphic xmlns:xlink="http://www.w3.org/1999/xlink" xlink:href="zookeys-395-033-g006.jpg" position="float" orientation="portrait" xlink:type="simple"/></fig></tp:treatment-sec><ref-list><ref id="B11"><mixed-citation xmlns:xlink="http://www.w3.org/1999/xlink" xlink:type="simple"><person-group><name name-style="western"><surname>Parsons</surname><given-names>MJ</given-names></name></person-group> (<year>1998</year>) <article-title>The butterflies of Papua New Guinea. Their systematics and biology.</article-title><publisher-loc>London</publisher-loc> (<publisher-name>Academic Pr.</publisher-name>), <lpage>737</lpage> pp., <comment>26 + 139 pls</comment>.</mixed-citation></ref></ref-list></tp:taxon-treatment>
